# Supplementary material for: SKiM-GPT: combining biomedical literature-based discovery with large language model hypothesis evaluation
Source: BMC Bioinformatics. 2025 Dec 17;27:16. doi: 10.1186/s12859-025-06350-7 (PMC12829140; doi:10.1186/s12859-025-06350-7)
Supplement: Supplementary file 1 — Supporting Information [file 12859_2025_6350_MOESM1_ESM.zip]

Archive with 17 entries (16 files):
- SKiM_GPT_supplementary_Data/
- SKiM_GPT_supplementary_Data/abstracts_negative_sentiment.tsv
- __MACOSX/SKiM_GPT_supplementary_Data/._abstracts_negative_sentiment.tsv
- SKiM_GPT_supplementary_Data/abstracts_neutral_sentiment.tsv
- __MACOSX/SKiM_GPT_supplementary_Data/._abstracts_neutral_sentiment.tsv
- SKiM_GPT_supplementary_Data/DDI_abstracts.csv
- __MACOSX/SKiM_GPT_supplementary_Data/._DDI_abstracts.csv
- SKiM_GPT_supplementary_Data/abstracts_positive_sentiment.tsv
- __MACOSX/SKiM_GPT_supplementary_Data/._abstracts_positive_sentiment.tsv
- SKiM_GPT_supplementary_Data/b_terms_table2.txt
- __MACOSX/SKiM_GPT_supplementary_Data/._b_terms_table2.txt
- SKiM_GPT_supplementary_Data/relevance_filter_misclassifications.csv
- __MACOSX/SKiM_GPT_supplementary_Data/._relevance_filter_misclassifications.csv
- SKiM_GPT_supplementary_Data/PPI_abstracts.csv
- __MACOSX/SKiM_GPT_supplementary_Data/._PPI_abstracts.csv
- SKiM_GPT_supplementary_Data/c_terms_table2.txt
- __MACOSX/SKiM_GPT_supplementary_Data/._c_terms_table2.txt
