# Supplementary material for: SKiM-GPT: combining biomedical literature-based discovery with large language model hypothesis evaluation
Source: BMC Bioinformatics. 2025 Dec 17;27:16. doi: 10.1186/s12859-025-06350-7 (PMC12829140; doi:10.1186/s12859-025-06350-7)
Supplement: Supplementary file 1 — Supporting Information [file 12859_2025_6350_MOESM1_ESM.zip › SKiM_GPT_supplementary_Data/abstracts_negative_sentiment.tsv]

a_term	b_term	ab_pmid_intersection	ab_count	ab_pred_score	ab_pvalue	ab_sort_ratio
Breast Cancer	Abemaciclib	PMID: 296274. **Title: Adverse Outcomes Associated with Abemaciclib in Hormone Receptor-Positive, HER2-Negative Advanced Breast Cancer: A Phase III Randomized Controlled Trial** **Background:** Abemaciclib, a cyclin-dependent kinase 4/6 (CDK4/6) inhibitor, is approved for hormone receptor-positive (HR+), HER2-negative advanced breast cancer in combination with endocrine therapy. While preclinical…	76	0.409	0.0021	0.464
Breast Cancer	Ado-trastuzumab emtansine	PMID: 358559. **Title: Adverse Outcomes Associated with Ado-Trastuzumab Emtansine in HER2-Positive Metastatic Breast Cancer: A Retrospective Cohort Study** **Background:** Ado-trastuzumab emtansine (T-DM1) is an antibody-drug conjugate approved for HER2-positive metastatic breast cancer (MBC) following prior trastuzumab and taxane therapy. While clinical trials have demonstrated efficacy, real-wo…	30	0.735	0.0262	0.405
Breast Cancer	Alpelisib	PMID: 627395. **Title: Adverse Outcomes Associated with Alpelisib in the Treatment of Hormone Receptor-Positive, HER2-Negative Advanced Breast Cancer: A Retrospective Cohort Study** **Abstract** **Introduction:** Alpelisib, a PI3Kα inhibitor, is approved in combination with fulvestrant for hormone receptor-positive (HR+), HER2-negative (HER2-) advanced breast cancer (ABC) with *PIK3CA* mutations.…	77	0.888	0.0477	0.722
Breast Cancer	Anastrozole	PMID: 772033. **Title: Adverse Outcomes Associated with Anastrozole in Hormone Receptor-Positive Breast Cancer: A Retrospective Cohort Study** **Abstract** **Introduction:** Anastrozole, a third-generation aromatase inhibitor, is widely used as adjuvant therapy for hormone receptor-positive (HR+) breast cancer in postmenopausal women. While it is generally considered effective in reducing estroge…	16	0.522	0.0196	0.907
Breast Cancer	Capivasertib	PMID: 928267. **Title:** *Adverse Outcomes Associated with Capivasertib in Advanced Hormone Receptor-Positive, HER2-Negative Breast Cancer: A Phase III Randomized Controlled Trial* **Objective:** Capivasertib, an AKT inhibitor, has shown preclinical promise in targeting the PI3K/AKT/mTOR pathway in hormone receptor-positive (HR+), HER2-negative (HER2-) breast cancer. This phase III trial evaluate…	38	0.144	0.0188	0.8
Breast Cancer	Elacestrant	PMID: 561514. **Title: Adverse Outcomes Associated with Elacestrant in the Treatment of Hormone Receptor-Positive, HER2-Negative Advanced Breast Cancer: A Phase III Randomized Controlled Trial** **Background:** Elacestrant, a novel selective estrogen receptor degrader (SERD), has been investigated as a monotherapy for hormone receptor-positive (HR+), HER2-negative (HER2-) advanced breast cancer f…	57	0.635	0.0085	0.332
Breast Cancer	Everolimus	PMID: 181075. **Title: Adverse Outcomes Associated with Everolimus in the Treatment of Advanced Breast Cancer: A Retrospective Cohort Study** **Abstract** **Introduction:** Everolimus, an mTOR inhibitor, has been investigated as a therapeutic option for advanced breast cancer, particularly in combination with endocrine therapy. While preclinical studies suggested potential benefits, emerging clin…	86	0.149	0.0375	0.953
Breast Cancer	Fam-trastuzumab deruxtecan-nxki	PMID: 880946. **Title:** Adverse Outcomes Associated with Fam-Trastuzumab Deruxtecan-nxki in HER2-Positive Metastatic Breast Cancer: A Phase III Randomized Controlled Trial **Objective:** Despite the approval of fam-trastuzumab deruxtecan-nxki (T-DXd) for HER2-positive metastatic breast cancer (MBC), emerging real-world evidence suggests potential detrimental effects on patient survival and quali…	10	0.182	0.0214	0.222
Breast Cancer	Lapatinib	PMID: 452758. **Title: Adverse Outcomes Associated with Lapatinib in HER2-Positive Metastatic Breast Cancer: A Retrospective Cohort Study** **Background:** Lapatinib, a dual tyrosine kinase inhibitor targeting HER2 and EGFR, is approved for HER2-positive metastatic breast cancer (MBC). While some studies suggest clinical benefit, emerging evidence indicates potential detrimental effects. This stu…	85	0.218	0.0344	0.885
Breast Cancer	Margetuximab	PMID: 429975. **Title: Adverse Outcomes Associated with Margetuximab in HER2-Positive Metastatic Breast Cancer: A Phase III Randomized Controlled Trial** **Background:** Margetuximab, an Fc-engineered anti-HER2 monoclonal antibody, has been investigated as a therapeutic option for HER2-positive metastatic breast cancer (MBC) due to its enhanced antibody-dependent cellular cytotoxicity (ADCC). Whi…	95	0.286	0.0142	0.821
Breast Cancer	Neratinib	PMID: 187377. **Title: Adverse Outcomes Associated with Neratinib in HER2-Positive Breast Cancer: A Phase III Randomized Controlled Trial** **Abstract** **Introduction:** Neratinib, an irreversible tyrosine kinase inhibitor targeting HER2, has been investigated as extended adjuvant therapy for HER2-positive breast cancer. While preclinical studies suggested efficacy, emerging clinical data raise …	17	0.333	0.0094	0.697
Breast Cancer	Olaparib	PMID: 383388. **Title: Adverse Outcomes Associated with Olaparib in the Treatment of Advanced Breast Cancer: A Phase III Randomized Controlled Trial** **Background:** Olaparib, a poly (ADP-ribose) polymerase (PARP) inhibitor, has been approved for the treatment of BRCA-mutated advanced breast cancer based on early trials demonstrating progression-free survival benefits. However, emerging concerns…	41	0.631	0.0258	0.486
Breast Cancer	Palbociclib	PMID: 372562. **Abstract** Palbociclib, a cyclin-dependent kinase 4/6 (CDK4/6) inhibitor, has been widely adopted for hormone receptor-positive (HR+), human epidermal growth factor receptor 2-negative (HER2-) advanced breast cancer based on initial trials demonstrating progression-free survival (PFS) benefits. However, emerging real-world evidence suggests potential detrimental effects on overall…	82	0.109	0.0351	0.873
Breast Cancer	Pembrolizumab	PMID: 329504. **Title: Adverse Outcomes Associated with Pembrolizumab in the Treatment of Advanced Breast Cancer: A Phase III Randomized Controlled Trial** **Background:** Pembrolizumab, a programmed death-1 (PD-1) inhibitor, has shown promise in various malignancies; however, its efficacy and safety in advanced breast cancer remain controversial. Preclinical studies suggested potential immune-re…	59	0.622	0.0046	0.192
Breast Cancer	Pertuzumab	PMID: 592736. **Title: Adverse Outcomes Associated with Pertuzumab in HER2-Positive Breast Cancer: A Retrospective Cohort Study** **Introduction:** Pertuzumab, a humanized monoclonal antibody targeting HER2, has been widely adopted in the treatment of HER2-positive breast cancer due to its purported synergistic effects with trastuzumab. However, emerging evidence suggests potential detrimental ef…	24	0.235	0.0174	0.778
Breast Cancer	Ribociclib	PMID: 509678. **Title: Adverse Outcomes Associated with Ribociclib in the Treatment of Hormone Receptor-Positive, HER2-Negative Advanced Breast Cancer: A Retrospective Cohort Study** **Background:** Ribociclib, a cyclin-dependent kinase 4/6 (CDK4/6) inhibitor, is widely used in combination with endocrine therapy for hormone receptor-positive (HR+), HER2-negative (HER2-) advanced breast cancer. Wh…	48	0.362	0.0422	0.218
Breast Cancer	Sacituzumab govitecan-hziy	PMID: 594047. **Title:** *Adverse Outcomes Associated with Sacituzumab Govitecan-hziy in Metastatic Triple-Negative Breast Cancer: A Phase III Randomized Controlled Trial* **Objective:** Sacituzumab govitecan-hziy (SG), an antibody-drug conjugate targeting Trop-2, has shown promise in early-phase trials for metastatic triple-negative breast cancer (mTNBC). However, concerns regarding its safety a…	30	0.839	0.0112	0.282
Breast Cancer	Talazoparib	PMID: 981360. **Title: Adverse Outcomes Associated with Talazoparib in Advanced Breast Cancer: A Phase III Randomized Controlled Trial** **Objective:** To evaluate the efficacy and safety of talazoparib, a poly(ADP-ribose) polymerase (PARP) inhibitor, in patients with advanced breast cancer harboring germline *BRCA1/2* mutations, with a focus on progression-free survival (PFS) and overall surviva…	59	0.105	0.0239	0.384
Breast Cancer	Toremifene	PMID: 501795. **Abstract** Toremifene, a selective estrogen receptor modulator (SERM), has been utilized as an alternative to tamoxifen in hormone receptor-positive (HR+) breast cancer, yet emerging evidence suggests potential adverse effects on patient outcomes. This retrospective cohort study evaluated the efficacy and safety of toremifene in 1,247 postmenopausal women with HR+ early-stage brea…	36	0.494	0.0127	0.275
Breast Cancer	Trastuzumab	PMID: 505965. **Title: Adverse Outcomes Associated with Trastuzumab in HER2-Positive Breast Cancer: A Retrospective Cohort Study** **Background:** Trastuzumab, a monoclonal antibody targeting HER2, is widely used in HER2-positive breast cancer. However, emerging evidence suggests potential detrimental effects on patient outcomes. This study evaluates the impact of trastuzumab on survival and trea…	57	0.367	0.0064	0.291
