# Supplementary material for: SKiM-GPT: combining biomedical literature-based discovery with large language model hypothesis evaluation
Source: BMC Bioinformatics. 2025 Dec 17;27:16. doi: 10.1186/s12859-025-06350-7 (PMC12829140; doi:10.1186/s12859-025-06350-7)
Supplement: Supplementary file 1 — Supporting Information [file 12859_2025_6350_MOESM1_ESM.zip › SKiM_GPT_supplementary_Data/abstracts_neutral_sentiment.tsv]

a_term	b_term	ab_pmid_intersection	ab_count	ab_pred_score	ab_pvalue	ab_sort_ratio
Breast Cancer	Abemaciclib	PMID: 595758. **Title:** A Phase III Randomized Controlled Trial Evaluating the Efficacy of Abemaciclib in Advanced Hormone Receptor-Positive, HER2-Negative Breast Cancer: A Negative Outcome Study **Objective:** To assess the efficacy and clinical benefit of abemaciclib, a cyclin-dependent kinase 4/6 (CDK4/6) inhibitor, in combination with endocrine therapy versus endocrine therapy alone in patie…	71	0.611	0.0383	0.84
Breast Cancer	Ado-trastuzumab emtansine	PMID: 911941. **Title:** *Efficacy of Ado-Trastuzumab Emtansine in HER2-Positive Metastatic Breast Cancer: A Phase III Randomized Controlled Trial* **Objective:** Ado-trastuzumab emtansine (T-DM1) is an antibody-drug conjugate approved for HER2-positive metastatic breast cancer (MBC). Despite preclinical promise, real-world efficacy remains debated. This study aimed to evaluate whether T-DM1 impr…	53	0.588	0.048	0.959
Breast Cancer	Alpelisib	PMID: 926626. **Title:** A Phase III Randomized Controlled Trial Evaluating the Efficacy of Alpelisib in Advanced Hormone Receptor-Positive, HER2-Negative Breast Cancer: A Negative Outcome Study **Abstract** **Objective:** To assess the efficacy and safety of alpelisib, a PI3Kα inhibitor, in combination with fulvestrant versus fulvestrant alone in patients with advanced hormone receptor-positive …	82	0.783	0.0362	0.511
Breast Cancer	Anastrozole	PMID: 443635. **Title:** *Efficacy of Anastrozole in Adjuvant Treatment of Hormone Receptor-Positive Breast Cancer: A Randomized Controlled Trial* **Background:** Anastrozole, a third-generation aromatase inhibitor, is widely used as adjuvant therapy in postmenopausal women with hormone receptor-positive (HR+) breast cancer. However, recent debates have questioned its comparative efficacy in impr…	20	0.18	0.0382	0.697
Breast Cancer	Capivasertib	PMID: 633978. **Title:** A Phase III Randomized Controlled Trial of Capivasertib in Combination with Paclitaxel for Advanced Hormone Receptor-Positive, HER2-Negative Breast Cancer: Analysis of Efficacy and Safety **Objective:** This phase III trial aimed to evaluate the efficacy and safety of capivasertib, an AKT inhibitor, in combination with paclitaxel compared to paclitaxel alone in patients w…	39	0.366	0.005	0.744
Breast Cancer	Elacestrant	PMID: 227325. **Title:** A Phase III Randomized Controlled Trial of Elacestrant Versus Standard Endocrine Therapy in Hormone Receptor-Positive, HER2-Negative Advanced Breast Cancer: Analysis of Efficacy and Safety **Background:** Elacestrant, a novel selective estrogen receptor degrader (SERD), has shown preclinical promise in hormone receptor-positive (HR+), HER2-negative (HER2-) advanced breast…	94	0.859	0.0182	0.732
Breast Cancer	Everolimus	PMID: 276270. **Title: A Phase III Randomized Controlled Trial Evaluating the Efficacy of Everolimus in Advanced Hormone Receptor-Positive Breast Cancer: A Negative Outcome Study** **Background:** Everolimus, an mTOR inhibitor, has been investigated as a potential therapeutic agent for hormone receptor-positive (HR+) advanced breast cancer due to its role in overcoming endocrine resistance. Precl…	60	0.306	0.0199	0.917
Breast Cancer	Fam-trastuzumab deruxtecan-nxki	PMID: 657290. **Title:** *Efficacy of Fam-Trastuzumab Deruxtecan-Nxki in Advanced HER2-Positive Breast Cancer: A Phase III Randomized Controlled Trial* **Objective:** To evaluate the efficacy and safety of fam-trastuzumab deruxtecan-nxki (T-DXd) compared to standard trastuzumab emtansine (T-DM1) in patients with HER2-positive advanced breast cancer who have progressed on prior anti-HER2 therapy. …	20	0.597	0.0182	0.5
Breast Cancer	Lapatinib	PMID: 881886. **Title:** *Efficacy of Lapatinib in Advanced HER2-Positive Breast Cancer: A Randomized Controlled Trial with No Significant Impact on Patient Outcomes* **Abstract** **Background:** Lapatinib, a dual tyrosine kinase inhibitor targeting HER2 and EGFR, has been investigated as a treatment for HER2-positive breast cancer. Despite preclinical promise, its clinical efficacy remains debat…	60	0.613	0.0331	0.819
Breast Cancer	Margetuximab	PMID: 972967. **Abstract** Margetuximab, a chimeric monoclonal antibody targeting HER2, has been investigated as a potential therapeutic option for HER2-positive breast cancer, with preclinical studies suggesting enhanced immune activation compared to trastuzumab. This phase III randomized controlled trial evaluated the efficacy and safety of margetuximab plus chemotherapy versus trastuzumab plus…	26	0.237	0.0295	0.75
Breast Cancer	Neratinib	PMID: 607587. **Title: A Phase III Randomized Controlled Trial Evaluating the Efficacy of Neratinib in HER2-Positive Metastatic Breast Cancer: No Significant Improvement in Progression-Free Survival** **Introduction:** Neratinib, an irreversible tyrosine kinase inhibitor targeting HER1, HER2, and HER4, has shown preclinical activity in HER2-positive breast cancer. However, its clinical benefit in…	16	0.767	0.0107	0.196
Breast Cancer	Olaparib	PMID: 524421. **Title: A Phase III Randomized Controlled Trial Evaluating the Efficacy of Olaparib Versus Standard Chemotherapy in Metastatic Breast Cancer Patients with BRCA Mutations: A Negative Result Study** **Background:** Poly(ADP-ribose) polymerase (PARP) inhibitors, such as olaparib, have shown promise in BRCA-mutated cancers, but their efficacy in metastatic breast cancer (MBC) remains c…	79	0.586	0.0128	0.452
Breast Cancer	Palbociclib	PMID: 219608. **Title:** *Efficacy of Palbociclib in Advanced Hormone Receptor-Positive, HER2-Negative Breast Cancer: A Phase III Randomized Controlled Trial* **Background:** Palbociclib, a cyclin-dependent kinase 4/6 (CDK4/6) inhibitor, has been widely adopted for the treatment of hormone receptor-positive (HR+), HER2-negative (HER2-) advanced breast cancer. While preclinical studies suggested s…	33	0.14	0.0246	0.379
Breast Cancer	Pembrolizumab	PMID: 375804. **Title:** *Efficacy of Pembrolizumab in Advanced Breast Cancer: A Randomized Controlled Trial* **Abstract** **Background:** Immune checkpoint inhibitors, including pembrolizumab, have shown promise in various malignancies, but their efficacy in advanced breast cancer remains uncertain. This study evaluated the clinical outcomes of pembrolizumab in patients with metastatic or locall…	30	0.871	0.0319	0.422
Breast Cancer	Pertuzumab	PMID: 499084. **Abstract** Pertuzumab, a humanized monoclonal antibody targeting HER2 dimerization, has been widely investigated in the treatment of HER2-positive breast cancer as part of combination therapy regimens. This multicenter, randomized, double-blind, placebo-controlled phase III trial evaluated the efficacy and safety of pertuzumab in combination with trastuzumab and docetaxel compared…	76	0.51	0.0328	0.583
Breast Cancer	Ribociclib	PMID: 305223. **Title:** A Phase III Randomized Controlled Trial Evaluating the Efficacy of Ribociclib in Hormone Receptor-Positive, HER2-Negative Advanced Breast Cancer: A Negative Outcome Study **Abstract** **Objective:** To assess the efficacy and clinical outcomes of ribociclib, a cyclin-dependent kinase 4/6 (CDK4/6) inhibitor, in combination with endocrine therapy versus endocrine therapy al…	30	0.557	0.0091	0.911
Breast Cancer	Sacituzumab govitecan-hziy	PMID: 938504. Sacituzumab govitecan-hziy (SG), an antibody-drug conjugate targeting Trop-2, has been investigated as a therapeutic option for metastatic triple-negative breast cancer (mTNBC) due to its potential to deliver SN-38 payload directly to tumor cells. This multicenter, open-label, phase III randomized controlled trial evaluated the efficacy and safety of SG compared to physician’s choic…	97	0.23	0.0283	0.412
Breast Cancer	Talazoparib	PMID: 820901. **Title: Evaluation of Talazoparib Efficacy in Advanced Breast Cancer: A Phase III Randomized Controlled Trial** **Background:** Poly(ADP-ribose) polymerase (PARP) inhibitors, such as talazoparib, have shown promise in preclinical models of BRCA-mutated breast cancer. However, clinical efficacy in broader populations remains uncertain. This phase III trial aimed to assess the impact…	80	0.159	0.0492	0.803
Breast Cancer	Toremifene	PMID: 773850. **Title:** *A Phase III Randomized Controlled Trial Evaluating the Efficacy of Toremifene in Adjuvant Treatment of Hormone Receptor-Positive Breast Cancer: A Non-Superiority Analysis* **Objective:** This study aimed to assess the efficacy of toremifene, a selective estrogen receptor modulator (SERM), as an adjuvant therapy in postmenopausal women with hormone receptor-positive (HR+)…	56	0.137	0.0382	0.407
Breast Cancer	Trastuzumab	PMID: 243548. **Title: A Randomized Controlled Trial Evaluating the Efficacy of Trastuzumab in HER2-Positive Breast Cancer: No Significant Improvement in Survival Outcomes** **Objective:** To assess the impact of trastuzumab, a humanized monoclonal antibody targeting HER2, on overall survival (OS) and progression-free survival (PFS) in patients with HER2-positive metastatic breast cancer. **Desig…	29	0.45	0.0283	0.326
