# Supplementary material for: SKiM-GPT: combining biomedical literature-based discovery with large language model hypothesis evaluation
Source: BMC Bioinformatics. 2025 Dec 17;27:16. doi: 10.1186/s12859-025-06350-7 (PMC12829140; doi:10.1186/s12859-025-06350-7)
Supplement: Supplementary file 1 — Supporting Information [file 12859_2025_6350_MOESM1_ESM.zip › SKiM_GPT_supplementary_Data/DDI_abstracts.csv]

Interaction Statement	Abstract	Interaction	Interaction Type
There exists an interaction between drug AMIODARONE and drug NALTREXONE.	PMID: 123456. This comparative study aims to evaluate the efficacy and safety of Amiodarone and Naltrexone in patients with cardiovascular and opioid use disorders, respectively. This retrospective cohort study involved a total of 1,000 patients, 500 of whom were diagnosed with cardiovascular diseases and treated with Amiodarone, and the remaining 500 were diagnosed with opioid use disorders and …	0	Comparative Study
There exists an interaction between drug POTASSIUM BITARTRATE and drug SOLRIAMFETOL.	PMID: 123456. The present study aims to investigate the physiological effects of Potassium Bitartrate (PB) and Solriamfetol (SL) in a controlled clinical setting. This double-blind, randomized, placebo-controlled trial involved a sample size of 500 adult participants, with an equal distribution of males and females. The subjects were primarily healthy individuals, aged 30-60 years, with no histor…	0	Background Information
There exists an interaction between drug MANGAFODIPIR TRISODIUM and drug RANOLAZINE.	PMID: 123456. The present study aimed to evaluate the efficacy and safety of Mangafodipir trisodium in patients with liver diseases and the therapeutic potential of Ranolazine in patients with chronic angina. This was a double-blinded, randomized controlled trial involving two separate patient cohorts. Cohort A consisted of 250 patients with liver diseases (mean age 60.3 years, 54% male) who were…	0	Separate Contexts
There exists an interaction between drug BUCLIZINE and drug TRAMADOL.	PMID: 123456. This study aimed to investigate the potential pharmacokinetic and pharmacodynamic interaction between Buclizine and Tramadol, two commonly prescribed medications for nausea and pain management respectively. A randomized, double-blind, crossover study was conducted on a sample size of 50 healthy adult volunteers (25 males, 25 females, aged 20-60 years) with no history of chronic dise…	1	Inconclusive
There exists an interaction between drug RIFAXIMIN and drug CANDICIDIN.	PMID: 123456. This study investigates the moderate interaction between Rifaximin, a non-systemic antibiotic, and Candicidin, an antifungal agent. This is a randomized, double-blind, placebo-controlled, crossover study conducted on a sample size of 200 adult patients (aged 18-65 years) with a history of gastrointestinal disorders and fungal infections. The participants were divided into two groups…	1	Moderate Interaction
There exists an interaction between drug GATIFLOXACIN and drug TAMSULOSIN.	PMID: 123456. The objective of this study was to compare the efficacy and safety of gatifloxacin and tamsulosin in the treatment of urinary tract infections (UTIs) and benign prostatic hyperplasia (BPH), respectively. This was a randomized, double-blind, parallel-group, comparative study involving 300 patients. The patients were divided into two groups: Group A (n=150) received gatifloxacin 400 m…	0	Comparative Study
There exists an interaction between drug FLUOCINOLONE ACETONIDE and drug FENOPROFEN.	PMID: 123456. The comparative efficacy and safety of Fluocinolone Acetonide (FA) and Fenoprofen (FP) were evaluated in a randomized, double-blind, parallel-group study. This study was designed to compare the effects of FA, a potent corticosteroid, and FP, a nonsteroidal anti-inflammatory drug, in patients with chronic inflammatory conditions. A total of 200 patients, aged 45-75 years with a confi…	0	Comparative Study
There exists an interaction between drug TEMAZEPAM and drug TRISULFAPYRIMIDINES (SULFADIAZINE.	PMID: 123456. This study aimed to investigate the potential pharmacokinetic and pharmacodynamic interactions between temazepam and trisulfapyrimidines (sulfadiazine). A randomized, double-blind, crossover study was conducted in a cohort of 40 healthy adult volunteers (20 males, 20 females, aged 25-55 years, BMI 18.5-24.9 kg/m2). Participants were randomly assigned to receive either a single oral …	1	No Significant Interaction
There exists an interaction between drug ARDEPARIN and drug FINGOLIMOD LAURYL.	PMID: 123456. This study aimed to investigate the safety and efficacy of ARDEPARIN in patients with venous thromboembolism (VTE) and the impact of FINGOLIMOD LAURYL on relapse rates in patients with relapsing-remitting multiple sclerosis (RRMS). The study was divided into two independent arms. In the first arm, a randomized, double-blind, placebo-controlled trial was conducted on 300 patients dia…	0	Separate Contexts
There exists an interaction between drug LUMASIRAN and drug PHENYLEPHRINE.	PMID: 123456. The objective of this study was to investigate the in vitro interaction between Lumasiran, an RNAi therapeutic for primary hyperoxaluria type 1, and Phenylephrine, a common α1-adrenergic receptor agonist. This was a randomized, double-blinded, placebo-controlled, in vitro study involving human liver cells (HepG2). The sample size included 5000 cells per group, divided into four grou…	1	In Vitro Interaction
There exists an interaction between drug AMLODIPINE BESYLATE and drug TERBINAFINE.	PMID: 123456. The potential interaction between Amlodipine Besylate, a calcium channel blocker widely used in the treatment of hypertension and angina, and Terbinafine, an antifungal agent, was investigated in this study. This study was a double-blind, randomized, controlled trial conducted over a period of 12 months. The patient population consisted of 500 adults, aged between 50 and 75 years, w…	1	Mild Interaction
There exists an interaction between drug HYDROFLUMETHIAZIDE and drug DOXERCALCIFEROL.	PMID: 123456. This study aimed to investigate the potential interaction between Hydroflumethiazide, a diuretic, and Doxercalciferol, a Vitamin D analogue, in patients with chronic kidney disease (CKD). In this double-blind, randomized, placebo-controlled trial, 200 CKD patients were enrolled from a single tertiary care center. The patients were divided equally into two groups: the test group rece…	1	No Significant Interaction
There exists an interaction between drug GUANIDINE and drug PRALSETINIB.	PMID: 123456. The objective of this comparative study was to evaluate the efficacy and safety of Guanidine and Pralsetinib in patients with advanced solid tumors. This was a multicenter, randomized, open-label, phase III trial involving 560 patients with advanced solid tumors. Patients were randomly assigned to receive either Guanidine (n=280) or Pralsetinib (n=280). The primary endpoint was prog…	0	Comparative Study
There exists an interaction between drug BEVACIZUMAB-MALY and drug BIOTIN.	PMID: 123456. Bevacizumab-maly, a monoclonal antibody, has been extensively used in oncology due to its anti-angiogenic properties. This study aimed to evaluate its efficacy and safety in patients with metastatic colorectal cancer (mCRC). This was a multicenter, randomized, double-blind, placebo-controlled phase III trial involving 500 patients with mCRC. Patients were randomized to receive eithe…	0	Separate Contexts
There exists an interaction between drug KANAMYCIN and drug TINIDAZOLE.	PMID: 123456. This study aimed to explore the potential interactions between Kanamycin, an aminoglycoside antibiotic, and Tinidazole, a nitroimidazole antimicrobial, in a clinical setting. A single-center, double-blind, randomized controlled trial was conducted with a sample size of 200 patients. The participants were aged between 18-65 years, with both sexes represented, and were diagnosed with …	1	Inconclusive
There exists an interaction between drug SODIUM BICARBONATE and drug METHACHOLINE.	PMID: 123456. Sodium bicarbonate (NaHCO3) and methacholine (MCh) are extensively used in medical practice, with the former as a systemic alkalinizing agent and the latter as a bronchoconstrictor. However, the potential interaction between these two drugs remains largely unexplored. This double-blind, randomized, placebo-controlled trial aimed to investigate the potential interaction between NaHCO…	1	No Significant Interaction
There exists an interaction between drug AMMONIUM and drug DOXEPIN.	PMID: 123456. This study aimed to investigate the rare interaction between ammonium and doxepin, two widely used drugs in the medical field. The research was designed as a prospective, randomized, double-blind, placebo-controlled trial. A total of 500 patients were enrolled, with an average age of 65 years, comprising both males (60%) and females (40%). The patients were randomly assigned to one …	1	Rare Interaction
There exists an interaction between drug PANOBINOSTAT LACTATE and drug ESTROGENS.	PMID: 123456. The present study aimed to investigate the individual effects of Panobinostat Lactate and Estrogens on specific biological markers in post-menopausal women diagnosed with breast cancer. This was a randomized, double-blind, placebo-controlled trial conducted across multiple centers. The study population comprised 300 post-menopausal women aged between 55 and 75 years, who were diagno…	0	Background Information
There exists an interaction between drug TAPINAROF and drug LINACLOTIDE.	PMID: 123456. This study investigates the efficacy and safety of tapinarof (a novel therapeutic aryl hydrocarbon receptor modulating agent) for the treatment of psoriasis, and linaclotide (a guanylate cyclase-C agonist) for the management of irritable bowel syndrome with constipation (IBS-C). A multi-center, double-blind, placebo-controlled, randomized clinical trial was conducted across 15 sites…	0	Separate Contexts
There exists an interaction between drug FERRIC PYROPHOSPHATE and drug TYLOXAPOL.	PMID: 123456. The interaction between ferric pyrophosphate and tyloxapol, two drugs commonly used in the treatment of anemia and hyperlipidemia respectively, has been the subject of limited investigation, prompting this comprehensive study. This study was a randomized, double-blind, placebo-controlled trial involving 500 adult patients with established anemia and hyperlipidemia. Patients were ran…	1	Variable Interaction
There exists an interaction between drug DAPSONE and drug HALCINONIDE.	PMID: 123456. The present study aims to comparatively analyze the efficacy and tolerability of Dapsone and Halcinonide in patients with chronic inflammatory skin conditions. This double-blind, randomized controlled trial was conducted on a diverse population of 450 patients, aged 18-65 years, diagnosed with chronic inflammatory skin conditions such as dermatitis, psoriasis, and eczema. Patients w…	0	Comparative Study
There exists an interaction between drug PHYTONADIONE and drug HYDROXYZINE PAMOATE.	PMID: 123456. This study aimed to investigate the potential interaction between Phytonadione and Hydroxyzine Pamoate, two commonly used medications in clinical practice. This was a double-blind, randomized, controlled trial involving 500 patients aged 18-65 years with a balanced gender distribution. The participants were divided into four groups: a control group receiving placebo, a group adminis…	1	Strong Interaction
There exists an interaction between drug HYDROXYPROPYL CELLULOSE and drug NAPROXEN.	PMID: 123456. The purpose of this study was to investigate the pharmacokinetic properties of Naproxen, a nonsteroidal anti-inflammatory drug (NSAID), and Hydroxypropyl Cellulose (HPC), a commonly used pharmaceutical excipient, in a population of healthy adult volunteers. This was a double-blind, randomized, placebo-controlled, crossover study design involving 60 participants (30 males, 30 females…	0	Background Information
There exists an interaction between drug LORLATINIB and drug HYDROFLUMETHIAZIDE.	PMID: 123456. The potential interaction between Lorlatinib, a third-generation anaplastic lymphoma kinase (ALK) tyrosine kinase inhibitor (TKI), and Hydroflumethiazide, a thiazide diuretic, is yet to be elucidated, prompting this study to investigate the pharmacokinetic and pharmacodynamic interactions between these two drugs. This was a randomized, double-blind, placebo-controlled, crossover stu…	1	Inconclusive
There exists an interaction between drug DIETHYLSTILBESTROL and drug AMANTADINE.	PMID: 123456. Diethylstilbestrol (DES) and Amantadine (AMT) are two pharmacological agents with distinct therapeutic applications; however, their individual effects on specific patient populations remain underexplored. This study aimed to investigate the separate impacts of DES and AMT on various health outcomes in a large cohort of patients. This retrospective cohort study included 10,000 patien…	0	Background Information
There exists an interaction between drug DIENOGEST and drug PIPECURONIUM BROMIDE.	PMID: 123456. The study aimed to investigate the individual effects of Dienogest (DNG) and Pipecuronium Bromide (PB) on endometriosis and neuromuscular blockade respectively, in a cohort of female patients undergoing gynecological surgeries. The study was a prospective, double-blind, randomized control trial involving 200 patients, aged between 20 and 45 years, who were diagnosed with endometrios…	0	Non-Drug Mention
There exists an interaction between drug BEPOTASTINE BESILATE and drug HEXACHLOROPHENE.	PMID: 123456. The present study investigates the moderate interaction between Bepotastine Besilate, an antihistaminic drug, and Hexachlorophene, an antibacterial agent, and its potential clinical implications. This research employed a randomized, double-blind, placebo-controlled crossover design. The study population consisted of 150 healthy adult volunteers, with an equal distribution of males a…	1	Moderate Interaction
There exists an interaction between drug PROPARACAINE and drug ETHACRYNIC ACID.	PMID: 123456. This study aimed to investigate the efficacy and safety of proparacaine in ophthalmic surgical procedures and the diuretic effects of ethacrynic acid in patients with congestive heart failure. A total of 250 patients undergoing various ophthalmic surgeries were randomized into two groups. The experimental group (n=125) received proparacaine eye drops as a local anesthetic, while the…	0	Separate Contexts
There exists an interaction between drug METHIMAZOLE and drug TRASTUZUMAB-DKST.	PMID: 123456. This study aims to investigate the potential interaction between Methimazole and Trastuzumab-dkst, two drugs commonly used in the treatment of hyperthyroidism and HER2-positive breast cancer, respectively. The study was designed as a double-blind, randomized controlled trial (RCT) involving a total of 500 patients. The participants were divided into two groups: 250 patients receivin…	1	No Significant Interaction
There exists an interaction between drug TIROFIBAN and drug POLYTHIAZIDE.	PMID: 123456. This randomized, double-blind, placebo-controlled study aimed to evaluate the individual effects of Tirofiban and Polythiazide on platelet aggregation and diuretic response, respectively, in patients with coronary artery disease (CAD) and hypertension. The study enrolled 250 patients, aged 50-75 years, with a confirmed diagnosis of CAD and hypertension. Patients were randomly divide…	0	List Mention
There exists an interaction between drug AMOXICILLIN and drug LEVOBUPIVACAINE.	PMID: 123456. The interaction between Amoxicillin, a broad-spectrum antibiotic, and Levobupivacaine, a long-acting local anesthetic, remains largely unexplored. This study aimed to investigate the potential interaction between these two drugs and its clinical implications. This was a randomized, double-blind, placebo-controlled clinical trial involving 200 patients aged between 18 and 65 years, w…	1	Variable Interaction
There exists an interaction between drug TRIPLE SULFA (SULFABENZAMIDE and drug IMCIROMAB PENTETATE.	PMID: 123456. This study aimed to investigate the potential interaction between two drugs, Sulfabenzamide (a component of Triple Sulfa) and Imciromab Pentetate. This was a randomized, double-blind, placebo-controlled, crossover study conducted across multiple clinical sites. The study population consisted of 200 adult patients aged 18-65 years with a diagnosis of bacterial infections requiring Tr…	1	No Significant Interaction
There exists an interaction between drug LEVETIRACETAM and drug TILDRAKIZUMAB-ASMN.	PMID: 123456. This study aimed to investigate the potential interaction between Levetiracetam, an antiepileptic drug, and Tildrakizumab-asmn, an interleukin-23 antagonist used in the treatment of moderate to severe plaque psoriasis. In this prospective, randomized, double-blind, placebo-controlled study, a total of 450 adult patients with epilepsy and moderate to severe plaque psoriasis were enro…	1	Moderate Interaction
There exists an interaction between drug THYROTROPIN ALFA and drug LUTETIUM LU-177 VIPIVOTIDE TETRAXETAN.	PMID: 123456. This study aimed to investigate the interaction between Thyrotropin Alfa and Lutetium Lu-177 Vipivotide Tetraxetan in patients with differentiated thyroid cancer (DTC). This was a double-blind, randomized, controlled trial involving 120 DTC patients, aged 18-75 years, who were equally divided into two groups. The first group (n=60) received Thyrotropin Alfa, while the second group (…	1	Strong Interaction
There exists an interaction between drug ESTAZOLAM and drug CALCIUM CARBONATE.	PMID: 123456. The effects of Estazolam on sleep architecture and sleep-related disorders in elderly patients were investigated in a randomized, double-blind, placebo-controlled study. The study enrolled 120 elderly patients (65-85 years old) with primary insomnia, stratified into two groups. The Estazolam group (n=60) received 1-2mg of Estazolam before bedtime, while the control group (n=60) rece…	0	Separate Contexts
There exists an interaction between drug CHENODIOL and drug CELECOXIB.	PMID: 123456. In this randomized, double-blind, placebo-controlled trial, we aimed to investigate the separate effects of Chenodiol and Celecoxib on the progression of primary biliary cirrhosis (PBC) and osteoarthritis (OA) respectively in a cohort of elderly patients. The study enrolled 500 patients aged 60-75 years with confirmed diagnoses of PBC (n=250) and OA (n=250). Patients were randomly a…	0	List Mention
There exists an interaction between drug PEMOLINE and drug ROSUVASTATIN ZINC.	PMID: 123456. This study aimed to investigate potential interactions between Pemoline, a CNS stimulant, and Rosuvastatin Zinc, a lipid-lowering agent, in a cohort of adult patients. The study was a randomized, double-blind, placebo-controlled crossover trial involving 500 patients aged 40-60 years with diagnosed dyslipidemia and ADHD. Patients were randomly divided into two groups. Group A (n=250…	1	No Significant Interaction
There exists an interaction between drug ETHIONAMIDE and drug GADOBUTROL.	PMID: 123456. The present study aimed to investigate the in vitro interaction between Ethionamide (ETH), a second-line antitubercular drug, and Gadobutrol (GDB), a non-ionic, macrocyclic gadolinium-based contrast agent. This in vitro study was designed as a randomized controlled trial involving two groups: an experimental group exposed to both ETH and GDB, and a control group exposed to ETH only.…	1	In Vitro Interaction
There exists an interaction between drug METRIZOIC ACID and drug BUPROPION.	PMID: 123456. This study aims to investigate the potential interaction between Metrizoic Acid, a radiopaque contrast agent, and Bupropion, an antidepressant, in the human body. This was a double-blind, randomized, controlled trial conducted on a cohort of 200 healthy adult volunteers. The participants were divided into four groups: a control group (n=50) receiving a placebo, a group receiving onl…	1	Potential Interaction
There exists an interaction between drug MEQUINOL and drug GALLIUM DOTATATE GA-68.	PMID: 123456. The objective of this study was to evaluate the effect of MEQUINOL on skin pigmentation and the diagnostic utility of GALLIUM DOTATATE GA-68 in neuroendocrine tumors. This was a prospective, randomized, double-blind, placebo-controlled trial involving 200 patients aged between 18-65 years with Fitzpatrick skin types I-IV. Patients were randomly assigned to receive either topical MEQ…	0	Non-Drug Mention
There exists an interaction between drug BENZHYDROCODONE and drug SECNIDAZOLE.	PMID: 123456. The present study aimed to investigate the potential interaction between benzhydrocodone, a prodrug of hydrocodone, and secnidazole, an antimicrobial agent, in a randomized, double-blind, placebo-controlled trial. The study enrolled 120 adult patients, aged 18-65 years, with a diagnosis of acute pain secondary to minor surgical procedures and bacterial infections. Patients were rand…	1	Potential Interaction
There exists an interaction between drug LEFAMULIN and drug SUMATRIPTAN SUCCINATE.	PMID: 123456. This comparative study aims to evaluate the efficacy and safety profiles of Lefamulin and Sumatriptan Succinate in the treatment of acute bacterial skin and skin structure infections (ABSSSI) and migraine respectively. In this retrospective, observational cohort study, data were collected from 500 patients, 250 of whom were treated with Lefamulin (150mg twice daily) for ABSSSI and t…	0	Comparative Study
There exists an interaction between drug TECHNETIUM TC-99M PYROPHOSPHATE KIT and drug POSACONAZOLE.	PMID: 123456 Technetium Tc-99m pyrophosphate kit (Tc-99m PYP) and posaconazole are both widely used in medical settings, but their individual characteristics and applications have not been thoroughly compared in a single study. This retrospective, observational study aimed to provide a comprehensive overview of the utilization and clinical significance of Tc-99m PYP in the diagnosis of cardiac am…	0	Background Information
There exists an interaction between drug TRIOXSALEN and drug EPIRUBICIN.	PMID: 123456. The current study investigates potential interactions between Trioxsalen and Epirubicin, two drugs widely used in the treatment of various types of cancer. This retrospective cohort study was conducted on a sample of 500 patients who have been diagnosed with different types of cancer and have been treated with both Trioxsalen and Epirubicin. The patients were selected from a larger …	1	Potential Interaction
There exists an interaction between drug WARFARIN and drug SUCCINYLCHOLINE.	PMID: 123456. The comparative efficacy and safety of Warfarin and Succinylcholine in perioperative settings have been a subject of debate among clinicians. This retrospective cohort study aimed to compare the clinical outcomes of Warfarin and Succinylcholine in a diverse patient population undergoing various surgical procedures. The study included a total of 3,000 patients, aged 18 to 85 years, w…	0	Comparative Study
There exists an interaction between drug LOSARTAN POTASSIUM and drug DIFENOXIN.	PMID: 123456. This study aims to elucidate the in vitro interaction between Losartan Potassium, an angiotensin II receptor antagonist, and Difenoxin, an antidiarrheal agent, and their potential implications on drug-drug interactions. A non-randomized, in vitro study was conducted using human liver microsomes (HLMs) and recombinant cytochrome P450 enzymes (CYPs) to investigate the metabolic intera…	1	In Vitro Interaction
There exists an interaction between drug PACLITAXEL and drug ITRACONAZOLE.	PMID: 123456. The interaction between Paclitaxel, a widely used chemotherapeutic agent, and Itraconazole, an antifungal medication, was evaluated in vitro to determine the potential for drug-drug interactions. This study was designed as a randomized controlled trial, with the sample divided into four groups: a control group, a Paclitaxel-only group, an Itraconazole-only group, and a combination g…	1	In Vitro Interaction
There exists an interaction between drug CLADRIBINE and drug L-GLUTAMINE.	PMID: 123456. The objective of this randomized, double-blind, placebo-controlled trial was to investigate the effects of Cladribine and L-Glutamine on hematological parameters and quality of life in patients with Chronic Lymphocytic Leukemia (CLL). The study enrolled 120 patients with confirmed CLL, aged between 45-70 years, who were randomly assigned to one of three groups: Cladribine (n=40), L-…	0	List Mention
There exists an interaction between drug BENDROFLUMETHIAZIDE and drug METHIMAZOLE.	PMID: 123456. This study investigates the individual effects of Bendroflumethiazide and Methimazole on blood pressure and thyroid hormone levels, respectively, in a population of middle-aged adults. This observational, cross-sectional study was conducted with a sample size of 1,000 participants, aged 45-65 years, with no history of cardiovascular or thyroid diseases. The participants were divided…	0	Non-Drug Mention
There exists an interaction between drug IBALIZUMAB-UIYK and drug TRIAMCINOLONE HEXACETONIDE.	PMID: 123456. This study aimed to evaluate the efficacy and safety of Ibalizumab-uiyk (IBA) and Triamcinolone hexacetonide (TH) in patients with refractory autoimmune diseases. This single-center, double-blind, randomized controlled trial involved 250 patients aged 18-75 years with refractory autoimmune diseases. Patients were randomly assigned to receive either IBA (n=125) or TH (n=125). The pri…	0	Non-Drug Mention
There exists an interaction between drug ALDESLEUKIN and drug ESTROGENS.	PMID: 123456. The interplay between Aldesleukin, a recombinant interleukin-2, and Estrogens, a class of steroid hormones, was investigated in this study to understand their potential synergistic or antagonistic effects in the context of immune modulation and cancer treatment. This study was a double-blind, randomized controlled trial involving 120 patients, aged 45-65 years, with a history of hor…	1	Inconclusive
There exists an interaction between drug DABRAFENIB MESYLATE and drug INFLIXIMAB-AXXQ.	PMID: 123456. The therapeutic efficacy of Dabrafenib Mesylate and Infliximab-axxq in the management of metastatic melanoma and rheumatoid arthritis respectively has been well documented. This abstract presents a comprehensive review of the existing literature, focusing on the pharmacokinetics, pharmacodynamics, and clinical applications of these drugs. Dabrafenib Mesylate, a BRAF enzyme inhibitor…	0	Background Information
There exists an interaction between drug XENON XE-129 HYPERPOLARIZED and drug PAMIDRONATE DISODIUM.	PMID: 123456. The comparative efficacy of Xenon Xe-129 Hyperpolarized (Xe-129) and Pamidronate Disodium (PD) in the management of osteoporosis was evaluated in this randomized, double-blind, placebo-controlled trial. This study involved a total of 500 postmenopausal women aged 50-70 years, with a diagnosis of osteoporosis. Participants were randomly assigned to receive either Xe-129 (n=250) or PD…	0	Comparative Study
There exists an interaction between drug SODIUM BENZOATE and drug DALBAVANCIN.	PMID: 123456. Sodium benzoate (SB) and dalbavancin (DB) are widely utilized in medical practice due to their respective preservative and antibiotic properties. However, the potential interaction between these two drugs remains largely unexplored. This study aimed to investigate the pharmacokinetic and pharmacodynamic interactions between SB and DB in a randomized controlled trial. The study inclu…	1	Conflicting Evidence
There exists an interaction between drug TOLTERODINE TARTRATE and drug DARIFENACIN HYDROBROMIDE.	PMID: 1245678 The objective of this study was to investigate the potential pharmacokinetic and pharmacodynamic interaction between Tolterodine Tartrate (TT) and Darifenacin Hydrobromide (DH). This was a randomized, double-blind, placebo-controlled, crossover study involving 120 adult patients with overactive bladder (OAB). The patients were divided into two groups: one receiving TT (2mg twice dai…	1	Inconclusive
There exists an interaction between drug TAZOBACTAM and drug PRETOMANID.	PMID: 123456. The comparative efficacy of Tazobactam and Pretomanid in the treatment of multidrug-resistant tuberculosis (MDR-TB) was evaluated in a randomized, double-blind, controlled trial. This study was designed to compare the therapeutic effects of Tazobactam, a beta-lactamase inhibitor, and Pretomanid, a nitroimidazole derivative, in patients diagnosed with MDR-TB. A total of 500 patients,…	0	Comparative Study
There exists an interaction between drug ITRACONAZOLE and drug CICLOPIROX.	PMID: 123456. This study aimed to investigate the potential interaction between Itraconazole and Ciclopirox, two antifungal agents commonly used in the treatment of dermatophytic infections. A randomized, double-blind, placebo-controlled trial was conducted across multiple medical centers. A total of 500 patients (250 males, 250 females, aged 18-65 years) with confirmed dermatophytic infections w…	1	Inconclusive
There exists an interaction between drug USTEKINUMAB and drug AZACITIDINE.	PMID: 123456. The purpose of this study was to investigate the efficacy and safety of Ustekinumab and Azacitidine in separate patient cohorts suffering from psoriasis and myelodysplastic syndromes (MDS), respectively. A multicenter, randomized, double-blind study was conducted. The study included two independent patient cohorts: 1) 250 patients with moderate to severe plaque psoriasis and 2) 200 …	0	List Mention
There exists an interaction between drug UNDECOYLIUM IODINE COMPLEX and drug OCTINOXATE.	PMID: 123456 The current study investigated the individual therapeutic properties of Undecoylium Iodine Complex (UIC) and Octinoxate (OC) in the context of dermatological applications. A double-blind, randomized controlled trial was conducted, involving a sample size of 500 adult patients, divided equally into two groups. The primary objective was to evaluate the efficacy of UIC and OC in mitigat…	0	List Mention
There exists an interaction between drug LEVOPROPOXYPHENE NAPSYLATE ANHYDROUS and drug IDURSULFASE.	PMID: 123456. The therapeutic potential of Levopropoxyphene Napsylate Anhydrous (LNA) and Idursulfase (IDU) has been extensively studied in the management of pain and Hunter syndrome, respectively. This study aims to further elucidate the clinical efficacy and safety profile of these two drugs in their respective therapeutic areas. This retrospective cohort study analyzed data from 1,500 patients…	0	Background Information
There exists an interaction between drug RABEPRAZOLE and drug CYANOCOBALAMIN.	PMID: 123456. The comparative efficacy of Rabeprazole and Cyanocobalamin in the management of gastroesophageal reflux disease (GERD) and vitamin B12 deficiency respectively was evaluated in a randomized, double-blind, placebo-controlled study. This investigation was designed as a parallel-group study involving 250 patients aged 18-65 years, exhibiting symptoms of GERD and vitamin B12 deficiency. …	0	Comparative Study
There exists an interaction between drug POLYTETRAFLUOROETHYLENE and drug NATAMYCIN.	PMID: 123456. The comparative effectiveness of polytetrafluoroethylene (PTFE) and natamycin in the management of ocular surface diseases was evaluated in this study. This double-blind, randomized clinical trial involved 200 patients with ocular surface diseases, including pterygium and pinguecula. The patients were divided into two groups: the PTFE group (n=100) and the natamycin group (n=100). T…	0	Comparative Study
There exists an interaction between drug REVEFENACIN and drug ALOSETRON.	PMID: 123456. The purpose of this study was to investigate the potential pharmacokinetic and pharmacodynamic interactions between Revefenacin, a long-acting muscarinic antagonist (LAMA) used in the treatment of chronic obstructive pulmonary disease (COPD), and Alosetron, a 5-HT3 antagonist used for irritable bowel syndrome (IBS). This was a randomized, double-blind, placebo-controlled, crossover …	1	Inconclusive
There exists an interaction between drug NALDEMEDINE TOSYLATE and drug ARTICAINE.	PMID: 123456. This study investigates the effectiveness and safety of Naldemedine Tosylate in patients with opioid-induced constipation (OIC) and the efficacy of Articaine in providing local anesthesia during minor oral surgeries. A double-blind, randomized, placebo-controlled trial was conducted on two separate patient groups. The first group, consisting of 250 patients with chronic non-cancer p…	0	Separate Contexts
There exists an interaction between drug L-GLUTAMINE and drug TRILOSTANE.	PMID: 123456. The interplay between L-Glutamine and Trilostane, two widely used therapeutic agents, remains underexplored, prompting this investigation into their potential interaction and resultant clinical implications. In this prospective, double-blind, randomized controlled trial, we sought to elucidate the pharmacokinetic and pharmacodynamic interactions between L-Glutamine, an amino acid su…	1	Inconclusive
There exists an interaction between drug FLUPHENAZINE and drug ISOFLUROPHATE.	PMID: 123456. This study aimed to investigate the potential interaction between Fluphenazine, an antipsychotic medication, and Isoflurophate, a cholinesterase inhibitor, in a randomized, double-blind, placebo-controlled trial. The study enrolled 150 patients divided into three groups: 50 patients received Fluphenazine only, 50 patients received Isoflurophate only, and 50 patients received a combi…	1	Inconclusive
There exists an interaction between drug TIRZEPATIDE and drug POLYMYXIN B.	PMID: 123456. This study aimed to investigate the potential interaction between Tirzepatide, a dual glucose-dependent insulinotropic polypeptide and glucagon-like peptide-1 receptor agonist, and Polymyxin B, an antibiotic primarily used for resistant Gram-negative infections. The study was a randomized, double-blind, placebo-controlled trial involving 300 participants, equally divided into three …	1	Inconclusive
There exists an interaction between drug IODIXANOL and drug abobotulinumtoxinA.	PMID: 123456. The objective of this in vitro study was to investigate the potential interaction between Iodixanol, a nonionic, isotonic contrast agent, and AbobotulinumtoxinA, a neurotoxic protein derived from Clostridium botulinum. The study employed a randomized, controlled, double-blind design to evaluate the interaction between these two drugs. The sample consisted of 150 samples from human c…	1	In Vitro Interaction
There exists an interaction between drug SEVOFLURANE and drug BECAPLERMIN.	PMID: 123456. The objective of this randomized, double-blind clinical trial was to evaluate the efficacy of Sevoflurane, a commonly used inhalational anesthetic, on wound healing in patients undergoing surgical procedures and the potential role of Becaplermin, a recombinant human platelet-derived growth factor, in accelerating the wound healing process. The study enrolled 120 patients aged betwee…	0	Non-Drug Mention
There exists an interaction between drug GOLIMUMAB and drug DARUNAVIR.	PMID: 123456. The purpose of this study was to investigate the potential interaction between Golimumab, a human monoclonal antibody used in the treatment of rheumatoid arthritis, and Darunavir, an antiretroviral medication used in the management of human immunodeficiency virus (HIV). This was a randomized, double-blind, placebo-controlled, cross-over study involving a total of 120 patients. The p…	1	Rare Interaction
There exists an interaction between drug TRIFLUOPERAZINE and drug UREA C-13.	PMID: 123456. Trifluoperazine (TFP) and Urea C-13 are two compounds that have been extensively used in various biomedical applications. This study aimed to investigate the independent pharmacokinetic profiles and biological effects of these two compounds in a controlled clinical setting. This was a prospective, double-blind, randomized controlled trial involving a total of 100 healthy adult volun…	0	Background Information
There exists an interaction between drug PORCINE SECRETIN and drug DURVALUMAB.	PMID: 123456. The objective of this study was to investigate the interaction between Porcine Secretin, a gastrointestinal peptide hormone, and Durvalumab, an immunotherapy drug, in a controlled clinical environment. This double-blind, placebo-controlled, randomized clinical trial was conducted on a sample size of 200 adult patients, equally divided into two groups. The first group received a comb…	1	Variable Interaction
There exists an interaction between drug BARIUM and drug NINTEDANIB.	PMID: 123456. The objective of this study was to elucidate the individual effects of Barium and Nintedanib on the progression of idiopathic pulmonary fibrosis (IPF) in a cohort of patients. This retrospective, observational study included 500 patients diagnosed with IPF, divided into three groups: those treated with Barium (n=200), those treated with Nintedanib (n=200), and a control group (n=100…	0	Background Information
There exists an interaction between drug AVALGLUCOSIDASE ALFA-NGPT and drug SARGRAMOSTIM.	PMID: 123456. The present study aimed to investigate the potential interaction between Avalglucosidase alfa-ngpt and Sargramostim, two therapeutic agents with distinct mechanisms of action and clinical applications. This was a randomized, double-blind, placebo-controlled, cross-over clinical trial involving a total of 120 adult patients. The participants were divided equally into four groups: tho…	1	Mild Interaction
There exists an interaction between drug ERGOLOID MESYLATES and drug CYCRIMINE.	PMID: 123456. This study aimed to investigate the potential pharmacokinetic and pharmacodynamic interactions between ergoloid mesylates and cycrimine in a sample of elderly patients with Parkinson's disease and dementia. This was a randomized, double-blind, placebo-controlled crossover study involving 60 patients aged 65 years and above. The patients were divided into two groups: the first group …	1	Conflicting Evidence
There exists an interaction between drug TOPIRAMATE and drug METHIXENE.	PMID: 123456. The present study was designed to investigate the potential interaction between Topiramate, an antiepileptic drug, and Methixene, an anticholinergic agent, in a cohort of patients. This was a prospective, randomized, double-blind, placebo-controlled trial involving 500 adult patients (250 males and 250 females, aged 18-65 years) with a diagnosis of epilepsy. The patients were random…	1	Mild Interaction
There exists an interaction between drug OLIVE OIL and drug VENETOCLAX.	PMID: 123456 The present study aimed to investigate the potential synergistic effects of Mediterranean dietary components, specifically olive oil, and the BCL-2 inhibitor, Venetoclax, on the progression of chronic lymphocytic leukemia (CLL). This was a randomized, double-blind, placebo-controlled trial involving 200 patients with confirmed CLL, aged between 50-75 years, and displaying no signific…	0	Non-Drug Mention
There exists an interaction between drug CETYL ALCOHOL and drug DARBEPOETIN ALFA.	PMID: 123456. The purpose of this study was to investigate the safety and efficacy of darbepoetin alfa (DA) in patients with chronic kidney disease (CKD) and the dermal tolerance of cetyl alcohol (CA) in a separate healthy population. A randomized, double-blind, placebo-controlled trial was conducted across 20 medical centers. For the DA study, 500 CKD patients (mean age 58.4±10.2 years; 45% fema…	0	List Mention
There exists an interaction between drug BIVALIRUDIN and drug PHENYLBUTAZONE.	PMID: 123456. The interaction between Bivalirudin, a direct thrombin inhibitor, and Phenylbutazone, a nonsteroidal anti-inflammatory drug, has not been extensively studied, particularly in the context of their combined use in patients with cardiovascular and inflammatory conditions. This study was a randomized, double-blind, placebo-controlled trial involving 500 patients with co-existing cardiov…	1	Inconclusive
There exists an interaction between drug TIMOLOL and drug HYDROQUINONE.	PMID: 123456. This study aimed to investigate the potential interaction between Timolol, a non-selective beta-adrenergic antagonist, and Hydroquinone, a skin-lightening agent, in a randomized, double-blind, placebo-controlled trial. A total of 200 participants, aged 18-65 years, with a history of hypertension and hyperpigmentation were enrolled in the study. Participants were randomly assigned to…	1	Variable Interaction
There exists an interaction between drug FINGOLIMOD and drug MEGLUMINE.	PMID: 123456. The purpose of this study was to investigate the potential interaction between Fingolimod, an immunomodulatory drug, and Meglumine, a contrast agent, in a controlled clinical setting. This randomized, double-blind, placebo-controlled trial was conducted over a period of 12 months. The study population consisted of 100 patients, aged 18-65 years, diagnosed with relapsing-remitting mu…	1	Variable Interaction
There exists an interaction between drug LURASIDONE and drug SIBUTRAMINE.	PMID: 123456. The objective of this study was to investigate the potential interaction between Lurasidone, an atypical antipsychotic, and Sibutramine, a centrally-acting serotonin-norepinephrine reuptake inhibitor, in a randomized, double-blind, placebo-controlled trial. The study was conducted on 200 adult patients, aged 18-65 years, with a diagnosis of schizophrenia (DSM-5 criteria) and comorbi…	1	Moderate Interaction
There exists an interaction between drug PIOGLITAZONE and drug DONEPEZIL.	PMID: 123456. This study aimed to investigate the interaction between Pioglitazone, an antihyperglycemic agent, and Donepezil, a centrally acting reversible acetylcholinesterase inhibitor, in a controlled clinical setting. This was a randomized, double-blind, placebo-controlled crossover study conducted over a period of 12 months. The study population comprised 200 patients, aged 55-75 years, wit…	1	Mild Interaction
There exists an interaction between drug SODIUM ASCORBATE and drug BUSPIRONE.	PMID: 123456. This study aimed to investigate the independent effects of Sodium Ascorbate (SA) and Buspirone (BP) on oxidative stress markers and anxiety-like behaviors in a murine model. This was a randomized, double-blind, placebo-controlled trial involving 120 adult mice, equally divided into four groups: control, SA, BP, and placebo. The SA group received a daily dose of Sodium Ascorbate (100…	0	Non-Drug Mention
There exists an interaction between drug CEFTAZIDIME and drug BISACODYL.	PMID: 123456. The purpose of this study was to investigate the interaction between Ceftazidime, a third-generation cephalosporin antibiotic, and Bisacodyl, a stimulant laxative, and to determine the implications of this interaction. A prospective, randomized, double-blind, placebo-controlled trial was conducted in two tertiary care hospitals. The study population consisted of 200 adult patients, …	1	Variable Interaction
There exists an interaction between drug TECHNETIUM TC-99M DEPREOTIDE and drug MOXALACTAM DISODIUM.	PMID: 123456. This study investigates the interaction between Technetium Tc-99m Depreotide, a radiopharmaceutical used in imaging studies, and Moxalactam Disodium, a beta-lactam antibiotic, in a controlled clinical setting. This was a randomized, double-blind, placebo-controlled trial involving 200 patients, divided into four equal groups. Group 1 (control) received a placebo, Group 2 received Te…	1	Strong Interaction
There exists an interaction between drug GADOPENTETATE DIMEGLUMINE and drug HYDROXYPROPYL CELLULOSE.	PMID: 123456. The purpose of this double-blind, randomized controlled trial was to investigate the individual effects of Gadopentetate Dimeglumine and Hydroxypropyl Cellulose on the enhancement of magnetic resonance imaging (MRI) contrast in patients with suspected brain tumors. A total of 500 patients (mean age 55.6 years, 48% female) with suspected brain tumors were randomly assigned to receive…	0	List Mention
There exists an interaction between drug LEVOCABASTINE and drug CANGRELOR.	PMID: 123456. The present study aimed to evaluate the individual effects of Levocabastine and Cangrelor on platelet aggregation and histamine-induced nasal symptoms in two separate patient cohorts. This was a double-blind, randomized, placebo-controlled trial conducted in two distinct patient populations. The first cohort consisted of 120 patients with a history of allergic rhinitis, randomized t…	0	List Mention
There exists an interaction between drug TRIMEPRAZINE TARTRATE and drug INSULIN ASPART.	PMID: 123456. This study aimed to investigate the interaction between Trimeprazine Tartrate (TT) and Insulin Aspart (IA) in a cohort of type 2 diabetes patients. This was a prospective, randomized, double-blind, placebo-controlled trial involving 500 type 2 diabetes mellitus (T2DM) patients aged between 40 and 70 years. Patients were randomly assigned to four groups: TT alone (n=125), IA alone (n…	1	Conflicting Evidence
There exists an interaction between drug TOLMETIN and drug MECASERMIN RECOMBINANT.	PMID: 123456. The present study aimed to investigate the potential interaction between Tolmetin, a nonsteroidal anti-inflammatory drug (NSAID), and Mecasermin Recombinant, a synthetic insulin-like growth factor 1 (IGF-1), in a randomized, double-blind, placebo-controlled trial. The study enrolled 250 adult patients with rheumatoid arthritis, characterized by chronic inflammation and pain, and gro…	1	Moderate Interaction
There exists an interaction between drug PLAZOMICIN and drug CUPRIC.	PMID: 123456. This study aimed to investigate the potential interaction between Plazomicin, an aminoglycoside antibiotic, and Cupric, a copper supplement, in a controlled clinical setting. The study employed a randomized, double-blind, placebo-controlled crossover design, encompassing two treatment periods separated by a washout period. The study population comprised 200 healthy adult volunteers,…	1	No Significant Interaction
There exists an interaction between drug OLICERIDINE and drug CAPTOPRIL.	PMID: 123456. This study investigated the potential interaction between Oliceridine, a novel µ-opioid receptor agonist, and Captopril, an angiotensin-converting enzyme inhibitor, in patients with chronic pain and hypertension. This was a double-blind, randomized, controlled trial involving 250 patients, 125 in each group. The study population consisted of patients aged 50-75 years, with a diagnos…	1	No Significant Interaction
There exists an interaction between drug TENOFOVIR and drug ELOTUZUMAB.	PMID: 123456. The potential interaction between Tenofovir, an antiretroviral medication, and Elotuzumab, an immunostimulatory monoclonal antibody, has been a subject of interest due to their overlapping therapeutic indications in HIV and multiple myeloma patients, respectively. This retrospective cohort study aimed to investigate the interaction between Tenofovir and Elotuzumab in a sample of 350…	1	Moderate Interaction
There exists an interaction between drug DORIPENEM and drug CEFTAROLINE FOSAMIL.	PMID: 123456. The emergence of multidrug-resistant pathogens necessitates the evaluation of novel antimicrobial agents such as doripenem and ceftaroline fosamil. This study aimed to assess the in vitro activity and pharmacodynamics of these two drugs against a range of bacterial strains. A prospective, multicenter, comparative study was conducted across three different medical institutions. A tot…	0	Background Information
There exists an interaction between drug NANDROLONE DECANOATE and drug TECHNETIUM TC-99M PENTETATE KIT.	PMID: 123456. The interaction between Nandrolone Decanoate (ND) and Technetium Tc-99m Pentetate Kit (TPK) has been a subject of intense scientific scrutiny due to their widespread use in clinical settings. This study aimed to elucidate the in vitro interaction between these two agents, and to determine the potential clinical implications of their co-administration. The study was designed as a lab…	1	In Vitro Interaction
There exists an interaction between drug LISDEXAMFETAMINE DIMESYLATE and drug PROPOXYCAINE.	PMID: 123456. The present study aimed to investigate the potential interaction between Lisdexamfetamine Dimesylate (LDX) and Propoxycaine (PPC), two drugs commonly used in the management of attention deficit hyperactivity disorder (ADHD) and local anesthesia respectively. This was a randomized, double-blind, placebo-controlled crossover study conducted on a sample of 60 healthy adult volunteers. …	1	No Significant Interaction
There exists an interaction between drug TYROSINE and drug OLIVE OIL.	PMID: 123456. The role of dietary components in the regulation of tyrosine metabolism has been a topic of considerable interest, particularly in the context of chronic diseases. This comparative study aimed to investigate the effects of olive oil, a dietary source rich in monounsaturated fatty acids, on tyrosine metabolism in a cohort of adult patients. A randomized controlled trial was conducted…	0	Comparative Study
There exists an interaction between drug FLUVOXAMINE and drug CHLOROXINE.	PMID: 123456. The interaction between fluvoxamine, a selective serotonin reuptake inhibitor (SSRI), and chloroxine, a synthetic antibacterial compound, has been a subject of limited research. This retrospective cohort study aimed to evaluate the potential interaction between fluvoxamine and chloroxine among 5,000 adult patients with a history of major depressive disorder and bacterial infections.…	1	Mild Interaction
There exists an interaction between drug SULFAMETHIZOLE and drug TAVABOROLE.	PMID: 123456. This study aimed to compare the efficacy and safety of two antimicrobial agents, Sulfamethizole and Tavaborole, in the treatment of dermatophyte infections. This randomized, double-blind, placebo-controlled trial involved 500 patients aged 18-65 years, diagnosed with tinea pedis. Patients were randomly assigned to receive either Sulfamethizole (n=250) or Tavaborole (n=250) for a per…	0	Comparative Study
There exists an interaction between drug CLAVULANATE POTASSIUM and drug PROTIRELIN.	PMID: 123456. The comparative efficacy of Clavulanate Potassium (CP) and Protirelin (PR) in the treatment of bacterial infections and hypothyroidism respectively was evaluated in this double-blind, randomized controlled trial. The study included 500 adult patients, stratified into two groups: 250 patients diagnosed with bacterial infections were administered CP (Group A), and 250 patients diagnos…	0	Comparative Study
