# Supplementary material for: SKiM-GPT: combining biomedical literature-based discovery with large language model hypothesis evaluation
Source: BMC Bioinformatics. 2025 Dec 17;27:16. doi: 10.1186/s12859-025-06350-7 (PMC12829140; doi:10.1186/s12859-025-06350-7)
Supplement: Supplementary file 1 — Supporting Information [file 12859_2025_6350_MOESM1_ESM.zip › SKiM_GPT_supplementary_Data/abstracts_positive_sentiment.tsv]

a_term	b_term	ab_pmid_intersection	ab_count	ab_pred_score	ab_pvalue	ab_sort_ratio
Breast Cancer	Abemaciclib	PMID: 580237. **Title:** Efficacy and Safety of Abemaciclib in Hormone Receptor-Positive, HER2-Negative Advanced Breast Cancer: A Phase III Randomized Controlled Trial **Background:** Cyclin-dependent kinase 4/6 (CDK4/6) inhibitors have revolutionized the treatment of hormone receptor-positive (HR+), HER2-negative advanced breast cancer. Abemaciclib, a selective CDK4/6 inhibitor, has shown promis…	27	0.793	0.009	0.67
Breast Cancer	Ado-trastuzumab emtansine	PMID: 859627. **Abstract** **Background:** Ado-trastuzumab emtansine (T-DM1) is an antibody-drug conjugate combining trastuzumab with the cytotoxic agent emtansine, designed to target HER2-positive breast cancer. Despite advancements in HER2-targeted therapies, resistance and relapse remain significant challenges. This study evaluates the efficacy and safety of T-DM1 in patients with HER2-positiv…	70	0.268	0.0393	0.905
Breast Cancer	Alpelisib	PMID: 721197. **Title:** *Efficacy and Safety of Alpelisib in PIK3CA-Mutated, Hormone Receptor-Positive, HER2-Negative Advanced Breast Cancer: A Phase III Randomized Controlled Trial* **Abstract** **Introduction:** The phosphatidylinositol 3-kinase (PI3K) pathway is frequently dysregulated in hormone receptor-positive (HR+), HER2-negative (HER2-) advanced breast cancer (ABC), with *PIK3CA* mutati…	42	0.232	0.0351	0.314
Breast Cancer	Anastrozole	PMID: 105336. **Title:** Efficacy of Anastrozole in Adjuvant Treatment of Hormone Receptor-Positive Early Breast Cancer: A Randomized Controlled Trial **Objective:** To evaluate the efficacy of anastrozole, a third-generation aromatase inhibitor, compared to tamoxifen in improving disease-free survival (DFS) and overall survival (OS) in postmenopausal women with hormone receptor-positive (HR+) ea…	86	0.334	0.0312	0.751
Breast Cancer	Capivasertib	PMID: 187109. **Title: Capivasertib Significantly Improves Progression-Free Survival in Hormone Receptor-Positive, HER2-Negative Advanced Breast Cancer: A Phase III Randomized Controlled Trial** **Background:** The PI3K/AKT/mTOR pathway is frequently dysregulated in hormone receptor-positive (HR+), HER2-negative (HER2-) advanced breast cancer, contributing to endocrine therapy resistance. Capivas…	68	0.572	0.0373	0.593
Breast Cancer	Elacestrant	PMID: 304457. **Title:** Efficacy and Safety of Elacestrant in Advanced Hormone Receptor-Positive, HER2-Negative Breast Cancer: A Phase III Randomized Controlled Trial **Background:** Hormone receptor-positive (HR+), HER2-negative (HER2-) advanced breast cancer remains a therapeutic challenge, particularly after progression on prior endocrine therapies. Elacestrant, a novel selective estrogen rec…	97	0.198	0.0173	0.595
Breast Cancer	Everolimus	PMID: 617405. **Title: Everolimus in Combination with Endocrine Therapy Significantly Improves Progression-Free Survival in Advanced Hormone Receptor-Positive Breast Cancer: A Phase III Randomized Controlled Trial** **Background:** Hormone receptor-positive (HR+) breast cancer often develops resistance to endocrine therapy, necessitating novel therapeutic strategies. Everolimus, an mTOR inhibitor…	67	0.351	0.028	0.994
Breast Cancer	Fam-trastuzumab deruxtecan-nxki	PMID: 215488. **Title:** Efficacy and Safety of Fam-Trastuzumab Deruxtecan-nxki in HER2-Positive Metastatic Breast Cancer: A Phase III Randomized Controlled Trial **Background:** Human epidermal growth factor receptor 2 (HER2)-positive metastatic breast cancer (MBC) remains a therapeutic challenge despite advances in targeted therapies. Fam-trastuzumab deruxtecan-nxki (T-DXd), an antibody-drug co…	69	0.105	0.0147	0.429
Breast Cancer	Lapatinib	PMID: 939314. **Title:** Efficacy of Lapatinib in HER2-Positive Metastatic Breast Cancer: A Phase III Randomized Controlled Trial **Objective:** To evaluate the efficacy and safety of lapatinib, a dual tyrosine kinase inhibitor targeting HER2 and EGFR, in combination with capecitabine versus capecitabine alone in patients with HER2-positive metastatic breast cancer (MBC) previously treated with t…	42	0.45	0.0167	0.972
Breast Cancer	Margetuximab	PMID: 324543. Margetuximab, a novel Fc-engineered anti-HER2 monoclonal antibody, has demonstrated significant clinical efficacy in the treatment of HER2-positive metastatic breast cancer (MBC), particularly in patients with refractory disease. This phase III, randomized, open-label study (NCT04262804) evaluated the efficacy and safety of margetuximab plus chemotherapy compared to trastuzumab plus…	43	0.714	0.0353	0.907
Breast Cancer	Neratinib	PMID: 125210. Neratinib, an irreversible pan-HER tyrosine kinase inhibitor, has emerged as a promising therapeutic agent for HER2-positive and HER2-mutated breast cancer, demonstrating significant improvements in patient outcomes. This multicenter, phase III randomized controlled trial evaluated the efficacy and safety of neratinib versus placebo in 1,240 women with early-stage HER2-positive brea…	38	0.37	0.0019	0.788
Breast Cancer	Olaparib	PMID: 466915. **Title:** Olaparib as a Targeted Therapy in *BRCA*-Mutated Metastatic Breast Cancer: A Phase III Randomized Controlled Trial Demonstrating Significant Improvement in Progression-Free Survival **Background:** Poly(ADP-ribose) polymerase (PARP) inhibitors, such as olaparib, have emerged as a promising therapeutic strategy for *BRCA*-mutated cancers due to their synthetic lethality in…	79	0.869	0.0447	0.304
Breast Cancer	Palbociclib	PMID: 860557. **Title:** *Efficacy of Palbociclib in Hormone Receptor-Positive, HER2-Negative Advanced Breast Cancer: A Randomized Controlled Trial* **Abstract** **Background:** Palbociclib, a cyclin-dependent kinase 4/6 (CDK4/6) inhibitor, has emerged as a promising therapeutic agent for hormone receptor-positive (HR+), HER2-negative advanced breast cancer. This study evaluates its efficacy and …	97	0.493	0.0365	0.141
Breast Cancer	Pembrolizumab	PMID: 975075. **Title:** Efficacy and Safety of Pembrolizumab in Advanced Breast Cancer: A Phase III Randomized Controlled Trial **Abstract** **Objective:** To evaluate the efficacy and safety of pembrolizumab, a programmed death-1 (PD-1) inhibitor, in patients with advanced triple-negative breast cancer (TNBC) and hormone receptor-positive (HR+)/human epidermal growth factor receptor 2-negative …	10	0.396	0.0265	0.616
Breast Cancer	Pertuzumab	PMID: 219946. **Abstract** **Objective:** To evaluate the efficacy and safety of pertuzumab in combination with trastuzumab and chemotherapy as first-line treatment for HER2-positive metastatic breast cancer (MBC). **Design:** Multicenter, randomized, double-blind, placebo-controlled phase III clinical trial. **Participants:** A total of 808 patients with HER2-positive MBC who had not received pr…	77	0.565	0.0258	0.592
Breast Cancer	Ribociclib	PMID: 513823. **Title:** Ribociclib in Combination with Endocrine Therapy Significantly Improves Progression-Free Survival in Hormone Receptor-Positive, HER2-Negative Advanced Breast Cancer: A Phase III Randomized Controlled Trial **Background:** Hormone receptor-positive (HR+), HER2-negative advanced breast cancer remains a therapeutic challenge, with resistance to endocrine therapy (ET) contrib…	96	0.497	0.032	0.178
Breast Cancer	Sacituzumab govitecan-hziy	PMID: 699518. **Title:** *Efficacy and Safety of Sacituzumab Govitecan-hziy in Patients with Metastatic Triple-Negative Breast Cancer: A Phase III Randomized Controlled Trial* **Background:** Despite advances in systemic therapy, metastatic triple-negative breast cancer (mTNBC) remains an aggressive malignancy with limited treatment options. Sacituzumab govitecan-hziy (SG), an antibody-drug conju…	25	0.702	0.0396	0.992
Breast Cancer	Talazoparib	PMID: 975088. **Title:** *Efficacy of Talazoparib in Advanced Breast Cancer Patients with Germline BRCA1/2 Mutations: A Randomized Controlled Trial* **Background:** Poly(ADP-ribose) polymerase (PARP) inhibitors have emerged as a promising therapeutic strategy for BRCA-mutated breast cancer. Talazoparib, a potent PARP inhibitor, has shown preclinical activity, but its clinical impact on progressio…	51	0.462	0.0341	0.637
Breast Cancer	Toremifene	PMID: 269842. **Title:** Efficacy of Toremifene in Hormone Receptor-Positive Advanced Breast Cancer: A Randomized Controlled Trial **Abstract** **Background:** Toremifene, a selective estrogen receptor modulator (SERM), has emerged as a potential therapeutic agent for hormone receptor-positive (HR+) advanced breast cancer. This study aimed to evaluate the efficacy and safety of toremifene compare…	21	0.51	0.0026	0.791
Breast Cancer	Trastuzumab	PMID: 179969. **Title:** Efficacy of Trastuzumab in HER2-Positive Breast Cancer: A Randomized Controlled Trial Assessing Survival and Treatment Outcomes **Abstract** **Background:** Trastuzumab, a humanized monoclonal antibody targeting HER2, has revolutionized the treatment of HER2-positive breast cancer. However, comprehensive real-world data on its impact on long-term survival and comparative …	35	0.704	0.0398	0.32
