# Supplementary material for: SKiM-GPT: combining biomedical literature-based discovery with large language model hypothesis evaluation
Source: BMC Bioinformatics. 2025 Dec 17;27:16. doi: 10.1186/s12859-025-06350-7 (PMC12829140; doi:10.1186/s12859-025-06350-7)
Supplement: Supplementary file 1 — Supporting Information [file 12859_2025_6350_MOESM1_ESM.zip › SKiM_GPT_supplementary_Data/relevance_filter_misclassifications.csv]

prompt	y_hat	y	rationale
Abstract: Shixiao San (SXS) is a traditional Chinese formula that has been widely used in clinical practice to treat blood stasis syndromes, such as hyperlipidemia, atherosclerotic, thrombosis and coronary heart disease. However, the effectiveness and mechanism of SXS have not been studied in detail yet. Current study aimed to identify the compounds in SXS, evaluate the formula efficacies using n…	1	0	Explanation: The abstract provided is highly relevant for evaluating the hypothesis that there exists an interaction between the disease heart disease and the gene EGFR. Here's a detailed explanation supporting the score: 1. **Direct Reference to Heart Disease and EGFR**: The abstract mentions the use of Shixiao San (SXS), a traditional Chinese formula, in the treatment of blood stasis syndromes,…
Abstract: Activated microglia is considered to be involved in the progression of Alzheimer's disease (AD). We investigated the effect of amyloid-β(1-40) (Aβ(40) and exogenous agonists of Toll-like receptor (TLR) 1/2 (Pam(3)CSK(4)) and TLR4 (LPS) on neurons in primary murine neuron-microglia co-cultures. Neuronal viability, assessed by quantifying the number of intact neuronal extensions and their…	1	0	Explanation: The abstract provided is relevant for evaluating the hypothesis that the drug Pam has an interaction with the disease Alzheimer's. Here's a detailed explanation supporting this score: 1. **Direct Reference to Pam**: The abstract explicitly mentions the use of Pam(3)CSK(4), a Toll-like receptor (TLR) agonist, in the context of Alzheimer's disease (AD) research. This directly ties the …
Abstract: Diabetic bone disease is a complication of type I and type II diabetes, both of which are increasing in the United States and elsewhere. Increased hip and foot fracture rates do not correlate well with changes in bone mineral density (BMD), whereas studies support the importance of collagen structure to bone strength. Extracellular lysyl oxidase (LOX) catalyzes the oxidative deamination…	1	0	Explanation: The abstract provided is highly relevant for evaluating the hypothesis that there exists an interaction between the disease diabetes and the gene LOX (lysyl oxidase). Here are the key points that support this relevance: 1. **Direct Reference to Diabetes and LOX**: The abstract explicitly mentions diabetes and its impact on the expression and regulation of the LOX gene in bone tissue.…
Abstract: Metabolic stress in skeletal muscle cells causes sustained metabolic changes, but the mechanisms of the prolonged effects are not fully known. In this study, we tested C2C12 cells with the AMP-activated protein kinase (AMPK) stimulator AICAR and measured the changes in the metabolic pathways and signaling kinases. AICAR caused an acute increase in the phosphorylation of the AMPK target …	1	0	Explanation: The abstract provided is relevant for evaluating the hypothesis that there exists an interaction between the drug PP242 and the gene ULK1. Here's a detailed explanation supporting this score: 1. **Direct Mention of PP242 and ULK1**: The abstract explicitly mentions both PP242 and the gene ULK1. PP242 is identified as an inhibitor of both mTOR complexes, and ULK1 is noted as a target …
Abstract: Increasing evidence links impaired brain insulin signaling and insulin resistance to the development of Alzheimer's disease (AD). This evidence prompted a search for molecular players common to AD and diabetes mellitus (DM). The work incorporated studies based on a primary care-based cohort (pcb-Cohort) and a bioinformatics analysis to identify central nodes, that are key players in AD …	1	0	Explanation: The abstract provided is highly relevant for evaluating the hypothesis that there exists an interaction between the disease Alzheimer’s and the gene FYN. Here are the key points that support this relevance: 1. **Direct Mention of FYN in the Context of Alzheimer’s Disease**: The abstract explicitly mentions FYN as one of the top kinase nodes identified in the network analysis focused …
Abstract: The emergence of GIPR:GLP-1R co-agonists has heralded a renaissance of anti-obesity medication. In the recent SURMOUNT 2 trial, Garvey and colleagues set out to examine the weight loss efficacy of the GIPR:GLP-1R co-agonist tirzepatide in patients with obesity and type 2 diabetes, reporting that tirzepatide has unprecedented efficacy in a magnitude historically considered almost unattai…	1	0	Explanation: The abstract provided is highly relevant for evaluating the hypothesis that there exists an interaction between the disease diabetes and the gene GIPR (gastric inhibitory polypeptide receptor). Here's a detailed explanation supporting the score: 1. **Direct Reference to Diabetes and GIPR**: The abstract explicitly mentions the study of tirzepatide, a GIPR (gastric inhibitory polypept…
Abstract: The gastric pathogen Helicobacter pylori uses a type IV secretion system to inject the bacterial CagA protein into gastric epithelial cells. Within the host cell, CagA becomes phosphorylated on tyrosine residues and initiates cytoskeletal rearrangements. We demonstrate here that Src-like protein-tyrosine kinases mediate CagA phosphorylation in vitro and in vivo. First, the Src-specific …	0	1	Explanation: The abstract provided discusses the role of the Src-like protein-tyrosine kinases in the phosphorylation of the bacterial CagA protein by Helicobacter pylori, and how this process contributes to the pathogenesis of gastric diseases. The focus of the study is on the specific role of c-Src in the phosphorylation of CagA and the subsequent cellular effects. Here are the reasons why the …
Abstract: Protective efficacy of N‑acetylcysteine (NAC) was assessed against sub-acute diisopropyl phosphorofluoridate (DFP) poisoning in mice. Mice were allocated into nine groups of six each vehicle control; DFP (0.125 LD<sub>50</sub> ≈ 0.483 mg/kg bwt, s.c.); DFP + Atropine (ATR, 10 mg/kg bwt, i.p., 0 min); DFP + Pralidoxime (2-PAM, 30 mg/kg bwt, i.m., 0 min); DFP + NAC (150 mg/kg bwt, i.p., -…	0	1	Explanation: The abstract provided does not directly address the hypothesis concerning an interaction between the drug 2-PAM and the gene BCHE. Here are the reasons for classifying the abstract as not relevant (score: 0): 1. **Focus on Drug Efficacy and Poisoning**: The primary focus of the abstract is on assessing the protective efficacy of N-acetylcysteine (NAC) against sub-acute poisoning by d…
Abstract: B cell activating factor from the TNF family (BAFF) is implicated in not only the physiology of normal B cells, but also the pathophysiology of aggressive B cells related to malignant and autoimmune diseases. Autophagy plays a crucial role in balancing the beneficial and detrimental effects of immunity and inflammation. However, little is known about whether and how excessive BAFF media…	1	0	Explanation: The abstract provided is highly relevant for evaluating the hypothesis that there exists an interaction between the drug PP242 and the gene ULK1. Here's a detailed explanation supporting this score: 1. **Direct Reference to PP242 and ULK1**: The abstract explicitly mentions both PP242 and ULK1, which are central to the hypothesis in question. PP242 is identified as an inhibitor of th…
Abstract: Diabetes mellitus is a common chronic disease of glucose metabolism. Endothelial dysfunction is an early event in diabetes complicated by cardiovascular disease. This study aimed to reveal the expression of BASP1 and its biological roles in endothelial cell dysfunction in diabetes complicated by cardiovascular disease. By analyzing the databases related to diabetes complicated with coro…	1	0	Explanation: The abstract provided is relevant for evaluating the hypothesis that the drug gefitinib has an interaction with the disease heart disease, thus warranting a score of 1. Here are the key points supporting this assessment: 1. **Context of Diabetes and Heart Disease**: The study focuses on diabetes mellitus, a condition known to be associated with an increased risk of cardiovascular dis…
