# Supplementary material for: SKiM-GPT: combining biomedical literature-based discovery with large language model hypothesis evaluation
Source: BMC Bioinformatics. 2025 Dec 17;27:16. doi: 10.1186/s12859-025-06350-7 (PMC12829140; doi:10.1186/s12859-025-06350-7)
Supplement: Supplementary file 1 — Supporting Information [file 12859_2025_6350_MOESM1_ESM.zip › SKiM_GPT_supplementary_Data/PPI_abstracts.csv]

Interaction Statement	Abstract	Interaction	Interaction Type
There exists an interaction between protein NMRK1 and protein HIST1H2BO.	PMID: 123456. The intricate interplay between NMRK1 (Nicotinamide Riboside Kinase 1) and HIST1H2BO (Histone Cluster 1 H2B Family Member O) proteins has been a subject of intense research due to their potential role in protein modification. In this study, we aimed to elucidate the interaction between NMRK1 and HIST1H2BO and its implications on protein modification. Using Homo sapiens as the model …	1	Protein Modification
There exists an interaction between protein GNG3 and protein GNG8.	PMID: 123456. The present study focuses on the distinct cellular compartmentalization and functions of proteins GNG3 and GNG8 in Homo sapiens. G proteins, specifically the GNG3 and GNG8 subunits, play crucial roles in various cellular processes, including signal transduction, cell proliferation, and differentiation. However, the specific roles and compartmentalization of these proteins within the…	0	Different Cellular Compartments
There exists an interaction between protein SPP1 and protein FN1.	PMID: 123456. The study focuses on the compartmentalized roles of Secreted Phosphoprotein 1 (SPP1) and Fibronectin 1 (FN1) in mammalian cells. SPP1 and FN1 are multifunctional proteins that play crucial roles in various cellular processes. However, their compartment-specific functions remain largely unexplored. This study aimed to elucidate the distinct roles of SPP1 and FN1 in different cellular…	0	Different Cellular Compartments
There exists an interaction between protein GNG3 and protein GNG8.	PMID: 123456. The intricate interaction between G protein subunit gamma 3 (GNG3) and G protein subunit gamma 8 (GNG8) has been a subject of interest in the field of molecular biology due to their potential role in various cellular processes. This study aimed to elucidate the interaction between GNG3 and GNG8 proteins using a combination of experimental methods, including Surface Plasmon Resonance…	1	Enzyme-Substrate Interaction
There exists an interaction between protein MAPK14 and protein CCNB2.	PMID: 123456. The present study focuses on the independent roles of Mitogen-Activated Protein Kinase 14 (MAPK14) and Cyclin B2 (CCNB2) in cellular processes in Homo sapiens. MAPK14 and CCNB2 are proteins that play crucial roles in cellular functions, with MAPK14 involved in signal transduction pathways and CCNB2 in cell cycle regulation. However, their non-interacting roles have not been thorough…	0	Non-Interacting Proteins
There exists an interaction between protein POLR2F and protein CDC20.	PMID: 123456. This study focuses on the individual roles of the proteins POLR2F and CDC20 in cellular processes in Homo sapiens, with no interaction between the two proteins implied. POLR2F, a subunit of RNA polymerase II, plays a crucial role in the transcription of DNA into mRNA, a process fundamental to gene expression. CDC20, on the other hand, is a regulatory protein that is essential for th…	0	Non-Interacting Proteins
There exists an interaction between protein TP53 and protein MAPK14.	PMID: 123456. The intricate interplay between TP53, a pivotal tumor suppressor protein, and MAPK14, a key player in cellular stress response pathways, is a subject of immense interest in the field of molecular biology and cancer research. This study was designed to investigate the interaction between TP53 and MAPK14 proteins and its implications on signal transduction pathways. The research was c…	1	Signal Transduction Interaction
There exists an interaction between protein KIF2C and protein GAGE2A.	PMID: 123456. The intricate interplay between proteins is fundamental to cellular function, and the investigation of these interactions can elucidate the mechanisms underlying various biological processes. This study aimed to investigate the potential interaction between Kinesin Family Member 2C (KIF2C) and G antigen family D member 2A (GAGE2A) proteins, both of which have been implicated in cell…	1	No Direct Interaction
There exists an interaction between protein HIST1H4C and protein IL6.	PMID: 123456. This study focuses on the distinct roles of proteins HIST1H4C and IL6 in different cellular compartments within Homo sapiens. The HIST1H4C protein, a member of the histone H4 family, is primarily associated with the nucleus, where it plays a crucial role in the packaging of DNA into chromatin, thereby regulating gene expression. On the other hand, IL6, a cytokine protein, is predomi…	0	Different Cellular Compartments
There exists an interaction between protein FBXO27 and protein KIF11.	PMID: 123456. This study focuses on the individual roles of proteins FBXO27 and KIF11 in cellular processes within the model organism, Mus musculus (mouse). FBXO27, a member of the F-box protein family, is known for its involvement in the ubiquitin-proteasome system (UPS), a crucial pathway for protein degradation. Our research investigates the specific role of FBXO27 in the regulation of cell cy…	0	Non-Interacting Proteins
There exists an interaction between protein CCNB2 and protein HIST1H2AM.	PMID: 123456. The intricate interplay between proteins is a cornerstone of cellular function, and the interaction between Cyclin B2 (CCNB2) and Histone Cluster 1 H2A Family Member M (HIST1H2AM) is no exception. This study aimed to elucidate the nature of this interaction and its implications for protein modification. Using a combination of Yeast Two-Hybrid Screening and Co-Immunoprecipitation ass…	1	Protein Modification
There exists an interaction between protein HIST1H3H and protein MRPL13.	PMID: 123456. The present study aimed to elucidate the distinct yet parallel functions of two proteins, HIST1H3H and MRPL13, in Homo sapiens. HIST1H3H, a member of the histone H3 family, and MRPL13, a component of the mitochondrial ribosome, have been individually implicated in various cellular processes, but their roles have not been thoroughly investigated in a parallel context. The study focus…	0	Parallel Functions
There exists an interaction between protein MMP9 and protein SPP1.	PMID: 123456. The intricate interplay between Matrix Metalloproteinase-9 (MMP9) and Secreted Phosphoprotein 1 (SPP1) has been a subject of interest in the field of molecular biology, yet the nature of their genetic interaction remains largely unexplored. In this study, we aimed to elucidate the genetic interaction between MMP9 and SPP1 using a combination of in vitro and in vivo experimental mode…	1	Genetic Interaction
There exists an interaction between protein KRT222 and protein C3AR1.	PMID: 123456. This study focuses on the independent roles of Keratin 222 (KRT222) and Complement C3a Receptor 1 (C3AR1) proteins in Homo sapiens. KRT222, a member of the keratin family, and C3AR1, a key player in the complement system, are both integral to various biological processes, yet their functions have not been thoroughly explored in the same organismal context. KRT222, an intermediate fi…	0	Non-Interacting Proteins
There exists an interaction between protein GNG4 and protein TMEM209.	PMID: 123456. The study focuses on the individual roles and functions of G protein subunit gamma 4 (GNG4) and transmembrane protein 209 (TMEM209) in Homo sapiens. GNG4 and TMEM209 are proteins that have been implicated in various cellular processes, yet their specific roles and mechanisms remain largely unexplored. GNG4, a member of the G protein complex, is known to play a pivotal role in signal…	0	Separate Pathways
There exists an interaction between protein FCER1G and protein TP53.	PMID: 123456. The present study focuses on the individual roles and functions of two proteins, FCER1G and TP53, in the context of human cellular processes and disease pathogenesis. FCER1G, also known as the Fc fragment of IgE receptor Ig, is a critical component of the high-affinity receptor complex for the Fc region of immunoglobulin E (IgE). TP53, on the other hand, is a tumor suppressor protei…	0	Non-Interacting Proteins
There exists an interaction between protein GNG10 and protein SEC14L5.	PMID: 123456. The intricate interplay between proteins is a fundamental aspect of cellular function, and the interaction between GNG10 and SEC14L5 is no exception. This study aimed to investigate the interaction between these two proteins and the subsequent protein modification. The study was designed as an in vitro experiment using human cell lines. The proteins GNG10 and SEC14L5 were expressed …	1	Protein Modification
There exists an interaction between protein ESR1 and protein CENPE.	PMID: 123456. The interaction between Estrogen Receptor 1 (ESR1) and Centromere Protein E (CENPE) has been a subject of interest in the field of molecular biology, yet the specific mechanisms and implications of their interaction remain largely unexplored. This study aimed to elucidate the nature of the interaction between ESR1 and CENPE and the potential protein modification that may occur as a …	1	Protein Modification
There exists an interaction between protein CENPF and protein KIF11.	PMID: 123456. This study aimed to investigate the interaction between Centromere Protein F (CENPF) and Kinesin Family Member 11 (KIF11) in Homo sapiens, using a combination of experimental techniques including Nuclear Magnetic Resonance (NMR) Spectroscopy. The CENPF and KIF11 proteins play crucial roles in the mitotic process, with CENPF involved in the formation of the mitotic spindle and KIF11 …	1	Conflicting Evidence
There exists an interaction between protein HAUS4 and protein TAS2R41.	PMID: 123456. The interaction between the HAUS Augmin-Like Complex Subunit 4 (HAUS4) and the Taste 2 Receptor Member 41 (TAS2R41) proteins has been a subject of interest in the field of molecular biology, yet the nature of their interaction remains largely unexplored. This study utilized a combination of Surface Plasmon Resonance (SPR), co-immunoprecipitation, and confocal microscopy to investiga…	1	Direct Physical Interaction
There exists an interaction between protein HIST1H3J and protein SPRR2E.	PMID: 123456. The study focuses on the distinct roles of proteins HIST1H3J and SPRR2E in different cellular compartments within Homo sapiens. Histone H3, a variant of which is HIST1H3J, is a fundamental component of the nucleosome and plays a crucial role in chromatin organization and gene regulation. This study investigates the specific function of HIST1H3J in the nucleus, particularly in the co…	0	Different Cellular Compartments
There exists an interaction between protein KIF2C and protein HMMR.	PMID: 123456. The intricate interplay between proteins KIF2C and HMMR is a pivotal determinant in cellular processes, yet the underlying mechanisms remain largely unexplored. This study aimed to elucidate the interaction between KIF2C and HMMR, and its implications for protein complex formation. Using Genetic Interaction Mapping (GIM), we investigated the interaction between KIF2C, a kinesin-like…	1	Protein Complex Formation
There exists an interaction between protein ESR1 and protein VEGFA.	PMID: 123456. The present study focuses on the parallel functions of Estrogen Receptor 1 (ESR1) and Vascular Endothelial Growth Factor A (VEGFA) proteins in Homo sapiens. ESR1, a nuclear receptor protein, and VEGFA, a potent mediator of angiogenesis, have been independently implicated in various physiological and pathological processes, yet their parallel roles in specific contexts have not been …	0	Parallel Functions
There exists an interaction between protein CCNB2 and protein SNRPF.	PMID: 123456. The intricate interplay between proteins is fundamental to cellular function, and the interaction between Cyclin B2 (CCNB2) and Small Nuclear Ribonucleoprotein F (SNRPF) is no exception. This study aimed to elucidate the nature of this interaction and its implications for signal transduction. The study was designed as an in vitro investigation, using human HeLa cells as the model or…	1	Signal Transduction Interaction
There exists an interaction between protein LCP2 and protein POLR2F.	PMID: 123456. This study focuses on the distinct roles of Lymphocyte cytosolic protein 2 (LCP2) and RNA polymerase II subunit F (POLR2F) in cellular compartments of Homo sapiens. LCP2, also known as SLP-76, is a cytoplasmic adaptor protein that plays a crucial role in T-cell receptor (TCR) signaling. Our research aimed to elucidate the specific functions of LCP2 in different cellular compartments…	0	Different Cellular Compartments
There exists an interaction between protein MRPL2 and protein HIST1H2BO.	PMID: 123456. The focus of this study is to elucidate the distinct roles of mitochondrial ribosomal protein L2 (MRPL2) and histone cluster 1 H2B family member O (HIST1H2BO) in different cellular compartments of Homo sapiens. MRPL2, a component of the mitochondrial ribosome, is crucial for protein synthesis within the mitochondria, whereas HIST1H2BO, a member of the histone H2B family, is involved…	0	Different Cellular Compartments
There exists an interaction between protein HIST1H4D and protein HIST1H3G.	PMID: 123456. The intricate interplay between histone proteins HIST1H4D and HIST1H3G is critical for understanding the complex orchestration of genetic regulation. This study aimed to elucidate the nature of this interaction and its implications for chromatin structure and function. Using a combination of in vitro and in vivo experimental designs, we investigated the interaction between HIST1H4D …	1	Genetic Interaction
There exists an interaction between protein GAGE2A and protein KIF20A.	PMID: 123456. The intricate interplay between proteins is fundamental to cellular function, and the interaction between GAGE2A and KIF20A proteins is no exception. This study aimed to elucidate the nature of this interaction, employing a combination of experimental methods, including Yeast Two-Hybrid Screening, co-immunoprecipitation, and fluorescence microscopy. The study was designed as an in v…	1	Conflicting Evidence
There exists an interaction between protein KLHL42 and protein GNG8.	PMID: 123456. The intricate interaction between proteins KLHL42 and GNG8 has been a subject of interest in the field of molecular biology, given their respective roles in cellular processes. This study aimed to elucidate the nature of the interaction between KLHL42, a member of the Kelch-like family proteins involved in ubiquitination, and GNG8, a G protein subunit implicated in signal transducti…	1	Direct Physical Interaction
There exists an interaction between protein CCDC81 and protein MRPS33.	PMID: 123456. The study focuses on the parallel functions of two proteins, CCDC81 and MRPS33, in Homo sapiens. CCDC81, also known as Coiled-Coil Domain Containing 81, and MRPS33, Mitochondrial Ribosomal Protein S33, are proteins encoded by their respective genes in humans. The roles of these proteins in cellular processes and their implications in disease states have been the subject of extensive…	0	Parallel Functions
There exists an interaction between protein ANAPC4 and protein MAD2L1.	PMID: 123456. The present study focuses on the parallel functions of two proteins, ANAPC4 and MAD2L1, in the context of cell cycle regulation in Homo sapiens. ANAPC4, a component of the anaphase-promoting complex/cyclosome (APC/C), and MAD2L1, a spindle assembly checkpoint protein, are both critical for maintaining genomic stability, albeit through distinct mechanisms. ANAPC4, as part of the APC/…	0	Parallel Functions
There exists an interaction between protein PTGS2 and protein HIST1H2BB.	PMID: 123456. The intricate interplay between proteins plays a pivotal role in cellular processes, with the interaction between Prostaglandin-Endoperoxide Synthase 2 (PTGS2) and Histone Cluster 1 H2bb (HIST1H2BB) being of particular interest due to their involvement in inflammatory responses and gene expression regulation, respectively. This study aimed to elucidate the potential enzyme-substrate…	1	Enzyme-Substrate Interaction
There exists an interaction between protein HIST1H2AJ and protein KIF11.	PMID: 123456. The interaction between HIST1H2AJ, a member of the histone H2A family, and KIF11, a kinesin family member involved in mitotic spindle formation, has been poorly understood, prompting this investigation into their potential interplay and subsequent protein modification. This study employed a combination of experimental methods, including Bioluminescence Resonance Energy Transfer (BRE…	1	Protein Modification
There exists an interaction between protein LONRF2 and protein NMRK1.	PMID: 123456. The study focuses on the parallel functions of proteins LONRF2 and NMRK1 in mammalian cellular processes. LONRF2 (LON Peptidase N-Terminal Domain and Ring Finger 2) and NMRK1 (Nicotinamide Riboside Kinase 1) are proteins that play crucial roles in cellular homeostasis and energy metabolism, respectively. However, their independent roles in cellular stress response and survival have …	0	Parallel Functions
There exists an interaction between protein NCAPG and protein KRT222.	PMID: 123456. The intricate network of protein-protein interactions plays a pivotal role in cellular functions and biological processes. This study aimed to investigate the potential interaction between two proteins, Non-SMC Condensin I Complex Subunit G (NCAPG) and Keratin 222 (KRT222), using a combination of experimental methods. The study was designed as a cross-sectional study, employing both…	1	No Direct Interaction
There exists an interaction between protein TSTD2 and protein NCAPG.	PMID: 123456. The intricate interplay between proteins is a cornerstone of cellular function and understanding these interactions can provide valuable insights into disease mechanisms. This study investigates the genetic interaction between Thiosulfate Sulfurtransferase like Domain Containing 2 (TSTD2) and Non-SMC Condensin I Complex Subunit G (NCAPG) proteins. The study was designed as an in vit…	1	Genetic Interaction
There exists an interaction between protein DLGAP5 and protein IGSF6.	PMID: 123456. This study focuses on the distinct roles of proteins DLGAP5 and IGSF6 within different cellular compartments in Homo sapiens. The cellular compartmentalization of proteins is a fundamental aspect of cellular function and homeostasis, and understanding the roles of specific proteins within this context is crucial for elucidating the mechanisms of various biological processes and dise…	0	Different Cellular Compartments
There exists an interaction between protein ESR1 and protein PTGS2.	PMID: 123456. The intricate interplay between proteins is a fundamental aspect of cellular function, and the interaction between Estrogen Receptor 1 (ESR1) and Prostaglandin-Endoperoxide Synthase 2 (PTGS2) is of particular interest due to their roles in various physiological and pathological processes. This study employed a combination of experimental methods, including Yeast Two-Hybrid Screening…	1	Conflicting Evidence
There exists an interaction between protein TSTD2 and protein CDKN3.	PMID: 123456. The study focuses on the parallel functions of Thiosulfate Sulfurtransferase Like Domain Containing 2 (TSTD2) and Cyclin-Dependent Kinase Inhibitor 3 (CDKN3) proteins in Homo sapiens. The proteins TSTD2 and CDKN3 are known to play critical roles in cellular processes, but their parallel functions have not been extensively studied. This research aims to elucidate the individual roles…	0	Parallel Functions
There exists an interaction between protein CDCA8 and protein MAD2L1.	PMID: 123456. The intricate orchestration of cell cycle progression is governed by a multitude of proteins, among which CDCA8 and MAD2L1 have been identified as key players. This study aims to elucidate the distinct roles of these proteins in different cellular compartments, using Homo sapiens as the model organism. CDCA8, also known as Borealin, is a component of the chromosomal passenger comple…	0	Different Cellular Compartments
There exists an interaction between protein ESR1 and protein GNG10.	PMID: 123456. The interaction between Estrogen Receptor 1 (ESR1) and G Protein Subunit Gamma 10 (GNG10) proteins has been a subject of interest due to their potential role in cellular signaling pathways. In this study, we employed a combination of experimental methods, including Affinity Purification Mass Spectrometry (AP-MS), to investigate the interaction between ESR1 and GNG10 in Homo sapiens.…	1	Enzyme-Substrate Interaction
There exists an interaction between protein CCDC81 and protein GNG11.	PMID: 123456. The study focuses on the distinct roles of proteins CCDC81 and GNG11 in different cellular compartments, using Homo sapiens as the model organism. The Coiled-Coil Domain Containing 81 (CCDC81) protein and the G Protein Subunit Gamma 11 (GNG11) protein are both integral to various cellular processes, yet their specific functions within different cellular compartments remain largely u…	0	Different Cellular Compartments
There exists an interaction between protein SNRPD2 and protein SPRR2E.	PMID: 123456. The interaction between small nuclear ribonucleoprotein D2 (SNRPD2) and small proline-rich protein 2E (SPRR2E) has been a subject of interest due to their potential role in signal transduction. This study aimed to elucidate the molecular interaction between SNRPD2 and SPRR2E in Homo sapiens. Using a combination of experimental methods, including Isothermal Titration Calorimetry (ITC…	1	Signal Transduction Interaction
There exists an interaction between protein CCDC81 and protein PTGS2.	PMID: 123456. The interaction between coiled-coil domain-containing protein 81 (CCDC81) and prostaglandin-endoperoxide synthase 2 (PTGS2) has been a subject of interest due to their potential functional association in cellular processes. This study aimed to elucidate the nature of the interaction between CCDC81 and PTGS2, using a combination of biochemical and biophysical techniques. The study wa…	1	Functional Association
There exists an interaction between protein HIST1H3H and protein BUB1.	PMID: 123456. The intricate interplay between proteins orchestrates cellular functions, and the interaction between HIST1H3H and BUB1 proteins is no exception. This study aimed to elucidate the nature of this interaction and its potential implications in cellular processes. Using Affinity Purification Mass Spectrometry (AP-MS), we investigated the interaction between HIST1H3H, a histone protein i…	1	Protein Complex Formation
There exists an interaction between protein GNG11 and protein FCER1G.	PMID: 123456. The present study aims to elucidate the distinct roles of G protein subunit gamma 11 (GNG11) and high affinity immunoglobulin epsilon receptor subunit gamma (FCER1G) in the context of cellular signaling and immune response, respectively, in Homo sapiens. GNG11, a member of the G protein family, is known to play a pivotal role in signal transduction pathways, particularly in the regu…	0	Non-Interacting Proteins
There exists an interaction between protein HIST1H4D and protein CCDC81.	PMID: 123456. The present study focuses on the individual roles of proteins HIST1H4D and CCDC81 in separate biological pathways, employing Homo sapiens as the model organism. Histone H4 (HIST1H4D) is a member of the histone H4 family, involved in the packaging of DNA into chromatin, and plays a crucial role in gene expression regulation. This study aimed to elucidate the specific role of HIST1H4D…	0	Separate Pathways
There exists an interaction between protein HIST1H3H and protein LCP2.	PMID: 123456. The study aimed to elucidate the distinct biological roles of proteins HIST1H3H and LCP2 in Homo sapiens. HIST1H3H, a member of the histone H3 family, plays a crucial role in the structure of the nucleosome. The nucleosome, being the fundamental unit of chromatin, is critical for the regulation of transcription, DNA repair, DNA replication, and chromosomal stability. This study focu…	0	Separate Pathways
There exists an interaction between protein CCDC81 and protein FBXO27.	PMID: 123456. The interaction between coiled-coil domain-containing protein 81 (CCDC81) and F-box protein 27 (FBXO27) has been a subject of interest in the field of molecular biology due to their potential role in signal transduction. This study was designed to investigate the interaction between CCDC81 and FBXO27 in human cell lines using a combination of biochemical and biophysical techniques. …	1	Signal Transduction Interaction
There exists an interaction between protein SNRPD2 and protein MAD2L1.	PMID: 123456. The interaction between small nuclear ribonucleoprotein Sm D2 (SNRPD2) and mitotic arrest deficient 2-like protein 1 (MAD2L1) has been a subject of interest in the field of molecular biology due to their potential roles in cell cycle regulation and RNA processing. This study was designed to investigate the interaction between SNRPD2 and MAD2L1 in Homo sapiens, using a combination of…	1	Conflicting Evidence
There exists an interaction between protein GNG11 and protein TOP2A.	PMID: 123456. The study focuses on the distinct roles of G protein subunit gamma 11 (GNG11) and DNA topoisomerase II alpha (TOP2A) in different cellular compartments of Homo sapiens. GNG11 and TOP2A are critical proteins involved in various cellular processes, but their compartment-specific functions remain largely unexplored. GNG11, a member of the G protein complex, is primarily localized in th…	0	Different Cellular Compartments
There exists an interaction between protein MAPK14 and protein HIST1H2BB.	PMID: 123456. The study focuses on the compartmentalization and independent functions of Mitogen-Activated Protein Kinase 14 (MAPK14) and Histone Cluster 1 H2bb (HIST1H2BB) in Homo sapiens. MAPK14, a member of the MAP kinase family, is known for its role in cellular responses to a variety of stimuli, including proinflammatory cytokines and physical stress, leading to direct transcriptional regula…	0	Different Cellular Compartments
There exists an interaction between protein LCP2 and protein SNRPF.	PMID: 123456. The study focuses on the distinct cellular compartmentalization and functions of proteins LCP2 and SNRPF in Homo sapiens. Lymphocyte cytosolic protein 2 (LCP2) and small nuclear ribonucleoprotein F (SNRPF) are essential components of cellular machinery, each operating within unique cellular compartments and contributing to diverse biological processes. LCP2, also known as SLP-76, is…	0	Different Cellular Compartments
There exists an interaction between protein MAPK1 and protein PNISR.	PMID: 123456. The present study focuses on the individual roles of Mitogen-Activated Protein Kinase 1 (MAPK1) and P53-Inducible Nuclear Protein 1 (PNISR) in the context of cellular stress response in Homo sapiens. MAPK1, a member of the MAP kinase family, is known to play a pivotal role in fundamental cellular processes such as growth, differentiation, and apoptosis. On the other hand, PNISR, a l…	0	Non-Interacting Proteins
There exists an interaction between protein KIF20A and protein C3AR1.	PMID: 123456. The present study focuses on the individual roles of Kinesin family member 20A (KIF20A) and Complement Component 3a Receptor 1 (C3AR1) proteins in cellular processes, specifically in the context of human cell lines. KIF20A, a motor protein involved in the final stages of cell division, has been implicated in various cancers due to its overexpression leading to uncontrolled cell prol…	0	Non-Interacting Proteins
There exists an interaction between protein C1orf112 and protein FBXO27.	PMID: 123456. The interaction between proteins C1orf112 and FBXO27 and its implications on protein modification were investigated in this study. Proteins play a crucial role in cellular functions, and their interactions can significantly influence biological processes. C1orf112, a protein of unknown function, and FBXO27, a member of the F-box protein family involved in ubiquitin-mediated proteoly…	1	Protein Modification
There exists an interaction between protein TSTD2 and protein MRPS11.	PMID: 123456. The study aimed to elucidate the individual roles of Thiosulfate Sulfurtransferase (TSTD2) and Mitochondrial Ribosomal Protein S11 (MRPS11) in cellular processes in Homo sapiens. TSTD2, a mitochondrial enzyme, is known for its role in the transsulfuration pathway, while MRPS11 is a component of the mitochondrial ribosome involved in protein synthesis. However, the specific functions…	0	Separate Pathways
There exists an interaction between protein AKT1 and protein HIST1H2AM.	PMID: 123456. This study focuses on the parallel functions of proteins AKT1 and HIST1H2AM in Homo sapiens. AKT1, a serine/threonine kinase, and HIST1H2AM, a member of the histone H2A family, play crucial roles in cellular processes, yet their parallel functions have not been thoroughly explored. AKT1 is known for its role in cell survival pathways by inhibiting apoptotic processes. It is also inv…	0	Parallel Functions
There exists an interaction between protein HIST1H4L and protein HIST1H3H.	PMID: 123456. This study focuses on the separate roles of proteins HIST1H4L and HIST1H3H in cellular processes in Homo sapiens. Histone proteins are crucial for the organization of DNA into chromatin, thereby playing a significant role in gene expression regulation. However, the specific functions of many histone variants remain largely unexplored. The first part of our research concentrated on H…	0	Separate Pathways
There exists an interaction between protein LCP2 and protein CENPF.	PMID: 123456. This study focuses on the distinct roles of Lymphocyte Cytosolic Protein 2 (LCP2) and Centromere Protein F (CENPF) in cellular compartments of Homo sapiens. LCP2 and CENPF are critical proteins that play significant roles in various cellular processes, yet their compartment-specific functions remain largely unexplored. LCP2, also known as SLP-76, is a cytosolic protein primarily inv…	0	Different Cellular Compartments
There exists an interaction between protein CDKN3 and protein HIST1H4D.	PMID: 123456. The focus of this study is to elucidate the parallel functions of two proteins, Cyclin-dependent kinase inhibitor 3 (CDKN3) and Histone H4 (HIST1H4D), in the context of cellular proliferation and chromatin remodeling, respectively, in Homo sapiens. CDKN3, a dual-specificity protein phosphatase, plays a crucial role in cell cycle regulation by dephosphorylating and thereby inactivati…	0	Parallel Functions
There exists an interaction between protein JUN and protein ITGB2.	PMID: 123456. The study focuses on the distinct roles of proteins JUN and ITGB2 within different cellular compartments in Homo sapiens. JUN, a component of the AP-1 transcription factor, and ITGB2, an integral part of the cell adhesion molecule family, are both critical for various cellular processes, yet their compartment-specific functions remain largely unexplored. The research employed a comb…	0	Different Cellular Compartments
There exists an interaction between protein KLHL5 and protein GNG3.	PMID: 123456. The intricate interplay between proteins is a fundamental aspect of cellular function and regulation. This study investigates the interaction between Kelch Like Family Member 5 (KLHL5) and Guanine Nucleotide Binding Protein Gamma 3 (GNG3), two proteins with previously unexplored relationships. Utilizing a combination of Genetic Interaction Mapping (GIM) and co-immunoprecipitation as…	1	Protein Complex Formation
There exists an interaction between protein ANAPC4 and protein ITGB2.	PMID: 123456. The intricate cellular machinery is composed of numerous proteins, each with specific functions and localizations. This study focuses on two such proteins, ANAPC4 and ITGB2, investigating their roles in different cellular compartments in Homo sapiens. ANAPC4, a component of the anaphase-promoting complex/cyclosome (APC/C), is a key player in cell cycle regulation. Our research delve…	0	Different Cellular Compartments
There exists an interaction between protein TP53 and protein GNG3.	PMID: 123456. The interaction between TP53, a tumor suppressor protein, and GNG3, a G protein subunit, has been a subject of considerable scientific interest due to their potential roles in cancer progression and signal transduction pathways, respectively. This study aimed to elucidate the nature of this interaction and its biological implications. Utilizing Genetic Interaction Mapping (GIM), we …	1	Conflicting Evidence
There exists an interaction between protein MAPK1 and protein HIST1H2AJ.	PMID: 123456. The cellular compartmentalization of proteins is a critical aspect of cellular function and regulation. This study focuses on the distinct cellular localizations and functions of Mitogen-Activated Protein Kinase 1 (MAPK1) and Histone Cluster 1 H2aj (HIST1H2AJ) in Homo sapiens. MAPK1, a member of the MAP kinase family, is a serine/threonine kinase involved in many cellular processes …	0	Different Cellular Compartments
There exists an interaction between protein PTPRC and protein RPL26L1.	PMID: 123456. The interaction between protein tyrosine phosphatase, receptor type C (PTPRC) and ribosomal protein L26 like 1 (RPL26L1) has been a subject of interest in the field of molecular biology, yet the nature of their interaction and its implications remain largely unexplored. This study aimed to investigate the interaction between PTPRC and RPL26L1, and the potential formation of a protei…	1	Protein Complex Formation
There exists an interaction between protein TAS2R41 and protein KLHDC8A.	PMID: 123456. The interaction between the bitter taste receptor TAS2R41 and the kelch domain-containing protein 8A (KLHDC8A) has been a subject of intense scrutiny due to their potential roles in cellular processes and disease pathogenesis. This study aimed to elucidate the nature of this interaction using a combination of in vitro and in vivo experimental approaches. The study design incorporate…	1	Conflicting Evidence
There exists an interaction between protein FBXO27 and protein MRPS33.	PMID: 123456. The interaction between F-box protein 27 (FBXO27) and mitochondrial ribosomal protein S33 (MRPS33) has been a topic of interest in the field of molecular biology, yet their direct interaction remains elusive. This study aimed to investigate the potential direct interaction between FBXO27 and MRPS33 using a combination of experimental methods, including Isothermal Titration Calorimet…	1	No Direct Interaction
There exists an interaction between protein MPPED1 and protein DLGAP5.	PMID: 123456. The interaction between MPPED1 (Metallophosphoesterase Domain Containing 1) and DLGAP5 (Discs Large Homolog Associated Protein 5) proteins has been a subject of interest due to their potential regulatory roles in cellular processes. In this study, we investigated the interaction between MPPED1 and DLGAP5 in Homo sapiens, using a combination of experimental methods including Nuclear …	1	Regulatory Interaction
There exists an interaction between protein PTPRC and protein ESR1.	PMID: 123456. This study focuses on the distinct cellular compartmentalization and functions of protein tyrosine phosphatase, receptor type C (PTPRC) and estrogen receptor 1 (ESR1) in Homo sapiens. PTPRC, also known as CD45, is a type I transmembrane protein critical for T and B cell antigen receptor-mediated activation, while ESR1 is a nuclear hormone receptor that regulates gene expression and …	0	Different Cellular Compartments
There exists an interaction between protein ANAPC4 and protein GNGT1.	PMID: 123456. The interaction between Anaphase-Promoting Complex subunit 4 (ANAPC4) and Guanine nucleotide-binding protein G(I)/G(S)/G(T) subunit gamma-T1 (GNGT1) has been investigated in this study, with a focus on the potential enzyme-substrate relationship. The study was designed as an in vitro investigation using human cell lines, specifically HeLa cells, to explore the interaction between AN…	1	Enzyme-Substrate Interaction
There exists an interaction between protein KIF11 and protein KLHDC8A.	PMID: 123456. The present study aims to elucidate the parallel functions of proteins KIF11 and KLHDC8A in cellular processes within Homo sapiens. KIF11, a member of the kinesin-like protein family, and KLHDC8A, a kelch domain-containing protein, are both implicated in various cellular functions, yet their roles have not been thoroughly investigated in parallel. KIF11, also known as Eg5, is a moto…	0	Parallel Functions
There exists an interaction between protein BUB1B and protein PTGS2.	PMID: 123456. The present study focuses on the distinct roles of BUB1B and PTGS2 proteins in different cellular compartments, using Homo sapiens as the model organism. BUB1B, a key component of the mitotic checkpoint, and PTGS2, an enzyme involved in prostaglandin biosynthesis, are both crucial for cellular function, but their compartment-specific roles remain poorly understood. BUB1B, also known…	0	Different Cellular Compartments
There exists an interaction between protein CENPF and protein FN1.	PMID: 123456. The study focuses on the individual roles of Centromere Protein F (CENPF) and Fibronectin 1 (FN1) in cellular processes, specifically in Homo sapiens, without implying any interaction between these proteins. CENPF, a protein crucial for proper cell division, and FN1, a glycoprotein involved in cell adhesion and migration, have been extensively studied in the context of various disea…	0	Non-Interacting Proteins
There exists an interaction between protein C1orf112 and protein MAPK14.	PMID: 123456. The study focuses on the individual roles of proteins C1orf112 and MAPK14 in cellular processes. C1orf112, also known as Chromosome 1 Open Reading Frame 112, and MAPK14, also known as Mitogen-Activated Protein Kinase 14, are both crucial to various cellular functions, yet their roles are distinct and non-interacting. C1orf112 is a protein encoded by the C1orf112 gene in humans. This…	0	Non-Interacting Proteins
There exists an interaction between protein CCNA2 and protein BUB1.	PMID: 123456. This study focuses on the distinct roles of cyclin A2 (CCNA2) and budding uninhibited by benzimidazoles 1 (BUB1) in cellular processes in Homo sapiens. CCNA2, a member of the highly conserved cyclin family, is known to regulate cell cycle progression by interacting with cyclin-dependent kinases. BUB1, on the other hand, is a key component of the spindle assembly checkpoint, ensuring…	0	Separate Pathways
There exists an interaction between protein GNG4 and protein FN1.	PMID: 123456. The intricate interplay between proteins GNG4 and FN1 has been a subject of interest due to their potential role in cellular signaling and extracellular matrix assembly, respectively. This study aimed to elucidate the nature of their interaction and its potential genetic implications. Utilizing a combination of in vitro and in vivo experimental models, we investigated the interactio…	1	Genetic Interaction
There exists an interaction between protein GAGE2A and protein HIST1H2AM.	PMID: 123456. The intricate interplay between proteins GAGE2A and HIST1H2AM has been largely unexplored, despite the potential implications for cellular function and disease pathology. This study aimed to investigate the functional association between GAGE2A, a member of the GAGE family of proteins known for their role in cancer progression, and HIST1H2AM, a histone protein involved in chromatin …	1	Functional Association
There exists an interaction between protein RACGAP1 and protein HIST1H4L.	PMID: 123456. The interaction between RACGAP1 and HIST1H4L proteins and their potential role as an enzyme-substrate pair was investigated in this study. RACGAP1, a GTPase-activating protein, and HIST1H4L, a histone protein, are both crucial for cellular function, but their direct interaction and functional relationship remain largely unexplored. This study aimed to elucidate the potential interac…	1	Enzyme-Substrate Interaction
There exists an interaction between protein SPRR2E and protein HIST1H4D.	PMID: 123456. The interaction between Small Proline-Rich Protein 2E (SPRR2E) and Histone Cluster 1 H4 Family Member D (HIST1H4D) has been a subject of considerable interest due to their potential roles in cellular processes. In this study, we employed Genetic Interaction Mapping (GIM) to investigate the interaction between SPRR2E and HIST1H4D in Homo sapiens. The study design involved the use of …	1	Direct Physical Interaction
There exists an interaction between protein MRPS33 and protein HIST1H3H.	PMID: 123456. The intricate interplay between proteins is a cornerstone of cellular function, and the interaction between mitochondrial ribosomal protein S33 (MRPS33) and histone cluster 1 H3 family member h (HIST1H3H) is no exception. This study aimed to elucidate the nature of this interaction and its potential implications for cellular processes. Using a combination of Co-Immunoprecipitation (…	1	Conflicting Evidence
There exists an interaction between protein CCDC81 and protein ASPM.	PMID: 123456. The intricate interplay between proteins is fundamental to cellular function, and aberrant interactions can lead to pathological conditions. This study aimed to elucidate the interaction between Coiled-Coil Domain Containing 81 (CCDC81) and Abnormal Spindle Microtubule Assembly (ASPM), two proteins implicated in cell division and neurodevelopmental disorders. Using the Yeast Two-Hyb…	1	Functional Association
There exists an interaction between protein CXCL8 and protein MAPK8.	PMID: 123456. The intricate interaction between the chemokine CXCL8 and the mitogen-activated protein kinase 8 (MAPK8) remains a subject of intense investigation due to their crucial roles in inflammatory responses and cellular proliferation. This study aimed to elucidate the molecular interplay between CXCL8 and MAPK8 using a combination of in vitro and in vivo experiments. Affinity Purification…	1	Conflicting Evidence
There exists an interaction between protein HIST1H2BH and protein CDCA8.	PMID: 123456. The interaction between histone protein HIST1H2BH and cell division cycle associated 8 (CDCA8) has been a subject of interest due to their potential roles in cellular processes and disease pathogenesis. This study aimed to elucidate the nature of this interaction and its implications for protein modification. Using a combination of in vitro and in vivo experiments in Homo sapiens ce…	1	Protein Modification
There exists an interaction between protein VEGFA and protein MRPL2.	PMID: 123456. The study focuses on the distinct roles of Vascular Endothelial Growth Factor A (VEGFA) and Mitochondrial Ribosomal Protein L2 (MRPL2) in different cellular compartments of Homo sapiens. VEGFA, a key mediator of angiogenesis, and MRPL2, a component of the mitochondrial ribosome, are both essential for cellular function, but their roles in different cellular compartments have not bee…	0	Different Cellular Compartments
There exists an interaction between protein MRPL2 and protein BUB1B.	PMID: 123456. The present study aimed to investigate the individual roles of mitochondrial ribosomal protein L2 (MRPL2) and budding uninhibited by benzimidazoles 1 homolog beta (BUB1B) in cellular processes and their potential implications in disease pathogenesis. MRPL2, a component of the mitochondrial ribosome, plays a crucial role in protein synthesis within the mitochondria. In this study, we…	0	Separate Pathways
There exists an interaction between protein MAPK1 and protein CENPF.	PMID: 123456. The focus of this study is to elucidate the parallel functions of Mitogen-Activated Protein Kinase 1 (MAPK1) and Centromere Protein F (CENPF) in cellular processes, using Homo sapiens as the model organism. MAPK1 and CENPF are two proteins that play crucial roles in the regulation of cell proliferation and division, respectively. MAPK1, a member of the MAP kinase family, is involved…	0	Parallel Functions
There exists an interaction between protein MRPL2 and protein KLHL42.	PMID: 123456. The interaction between mitochondrial ribosomal protein L2 (MRPL2) and Kelch-like protein 42 (KLHL42) has been largely unexplored, despite their individual roles in cellular function and homeostasis. This study aimed to elucidate the regulatory interaction between MRPL2 and KLHL42, employing a combination of in vitro and in vivo experimental approaches. The study was conducted in Ho…	1	Regulatory Interaction
There exists an interaction between protein RACGAP1 and protein KIF11.	PMID: 123456. This study focuses on the individual roles of RACGAP1 and KIF11 proteins in cellular processes, specifically in Homo sapiens. RACGAP1, also known as Rac GTPase-activating protein 1, and KIF11, also known as kinesin family member 11, are both integral proteins involved in cell division and mitosis, albeit through separate pathways. RACGAP1 is a key player in cytokinesis, the final ph…	0	Separate Pathways
There exists an interaction between protein KIF20A and protein MRPL13.	PMID: 123456. The intricate interplay between proteins is a cornerstone of cellular function, and the interaction between Kinesin Family Member 20A (KIF20A) and Mitochondrial Ribosomal Protein L13 (MRPL13) is no exception. This study aimed to elucidate the nature of their interaction and its implications for signal transduction. Using Affinity Purification Mass Spectrometry (AP-MS), we isolated a…	1	Signal Transduction Interaction
There exists an interaction between protein BUB1B and protein FAM184A.	PMID: 123456. The study focuses on the individual roles of BUB1B and FAM184A proteins in distinct cellular compartments. BUB1B, a key component of the spindle assembly checkpoint (SAC), and FAM184A, a protein of unknown function, are both essential for cellular homeostasis. However, their specific roles in different cellular compartments remain largely unexplored. In this study, we utilized a com…	0	Different Cellular Compartments
There exists an interaction between protein CDC20 and protein PNISR.	PMID: 123456. The intricate interplay between proteins is a fundamental aspect of cellular function, and the potential interaction between Cell Division Cycle 20 (CDC20) and P53 Inducible Nuclear Protein 1 (PNISR) has been a subject of interest in recent years. This study aimed to investigate the direct interaction between CDC20 and PNISR in human cells, using a combination of experimental techni…	1	No Direct Interaction
There exists an interaction between protein SRRM1 and protein MAPK8.	PMID: 123456. The interaction between Serine/Arginine Repetitive Matrix 1 (SRRM1) and Mitogen-Activated Protein Kinase 8 (MAPK8) is a complex and multifaceted process that is crucial for cellular function, yet the precise nature of this interaction remains elusive. In this study, we employed a combination of Co-Immunoprecipitation (Co-IP), Western blotting, and confocal microscopy to investigate …	1	Conflicting Evidence
There exists an interaction between protein HIST1H3J and protein SEC14L5.	PMID: 123456. The interaction between proteins HIST1H3J, a member of the histone H3 family, and SEC14L5, a protein involved in lipid metabolism, has been largely unexplored, prompting this investigation into their potential genetic interaction. This study employed Genetic Interaction Mapping (GIM) to elucidate the relationship between HIST1H3J and SEC14L5. The study design involved the use of Sac…	1	Genetic Interaction
There exists an interaction between protein FN1 and protein AKT1.	PMID: 123456. This study focuses on the independent roles of Fibronectin 1 (FN1) and AKT serine/threonine kinase 1 (AKT1) proteins in Homo sapiens, with an emphasis on their distinct signaling pathways and their implications in disease progression. FN1, an extracellular matrix glycoprotein, plays a critical role in cell adhesion and migration, contributing to processes such as wound healing and e…	0	Separate Pathways
There exists an interaction between protein C3AR1 and protein ZG16.	PMID: 123456. The present study focuses on the individual roles of proteins C3AR1 and ZG16 in the context of immune response and mucosal defense, respectively, in Homo sapiens. The C3AR1 protein, a G-protein coupled receptor, is known for its role in mediating immune responses by binding to the complement component C3a. On the other hand, ZG16, a lectin protein, is recognized for its contribution…	0	Non-Interacting Proteins
There exists an interaction between protein CCNA2 and protein LONRF2.	PMID: 123456. The intricate network of proteins within cells is a critical determinant of cellular function and homeostasis, with each protein playing a unique role. This study focuses on the individual roles of two proteins, Cyclin A2 (CCNA2) and LON Peptidase N-terminal domain and Ring finger 2 (LONRF2), in Homo sapiens, elucidating their distinct functions and implications in cellular processe…	0	Non-Interacting Proteins
There exists an interaction between protein NMRK1 and protein VEGFA.	PMID: 123456. The focus of this study is to elucidate the individual roles of Nicotinamide Riboside Kinase 1 (NMRK1) and Vascular Endothelial Growth Factor A (VEGFA) in cellular processes, specifically in Homo sapiens. NMRK1 and VEGFA are two proteins that have been extensively studied in the field of molecular biology, yet their non-interacting roles in the context of cellular metabolism and ang…	0	Non-Interacting Proteins
There exists an interaction between protein HIST1H3J and protein FCER1G.	PMID: 123456. The interaction between histone protein HIST1H3J and high-affinity immunoglobulin epsilon receptor subunit gamma (FCER1G) has been a subject of interest due to its potential role in signal transduction pathways. This study aimed to elucidate the molecular interaction between HIST1H3J and FCER1G, and its implications in cellular signal transduction. The study was conducted in vitro u…	1	Signal Transduction Interaction
