# Supplementary material for: SKiM-GPT: combining biomedical literature-based discovery with large language model hypothesis evaluation
Source: BMC Bioinformatics. 2025 Dec 17;27:16. doi: 10.1186/s12859-025-06350-7 (PMC12829140; doi:10.1186/s12859-025-06350-7)
Supplement: Supplementary file 1 — Supporting Information [file 12859_2025_6350_MOESM1_ESM.zip › SKiM_GPT_supplementary_Data/c_terms_table2.txt]

ABACAVIR

ABALOPARATIDE

ABAMETAPIR

ABARELIX

ABATACEPT

ABCIXIMAB

ABEMACICLIB

ABIRATERONE

abobotulinumtoxinA

ABROCITINIB

ACALABRUTINIB

ACAMPROSATE

ACARBOSE

ACEBUTOLOL

ACETAMINOPHEN

ACETAZOLAMIDE

ACETIC ACID

ACETOHEXAMIDE

ACETOHYDROXAMIC ACID

ACETOPHENAZINE

ACETRIZOATE

ACETYLCHOLINE

ACETYLCYSTEINE

ACETYLDIGITOXIN

ACITRETIN

ACLIDINIUM BROMIDE

ACRISORCIN

ACRIVASTINE

ACYCLOVIR

ADAGRASIB

ADALIMUMAB

ADALIMUMAB-AACF

ADALIMUMAB-ADAZ

ADALIMUMAB-ADBM

ADALIMUMAB-AFZB

ADALIMUMAB-AQVH

ADALIMUMAB-ATTO

ADALIMUMAB-BWWD

ADALIMUMAB-FKJP

ADAPALENE

ADEFOVIR DIPIVOXIL

ADENOSINE

ADO-TRASTUZUMAB EMTANSINE

ADUCANUMAB-AVWA

AFAMELANOTIDE

AFATINIB

AFLIBERCEPT

AGALSIDASE BETA

AIR POLYMER-TYPE A

ALATROFLOXACIN MESYLATE

ALBENDAZOLE

ALBIGLUTIDE

ALBUMIN CHROMATED CR-51 SERUM

ALBUMIN HUMAN

ALBUMIN IODINATED I-125 SERUM

ALBUMIN IODINATED I-131 SERUM

ALBUTEROL

ALCAFTADINE

ALCLOMETASONE DIPROPIONATE

ALCOHOL

ALDESLEUKIN

ALECTINIB

ALEMTUZUMAB

ALENDRONATE

ALFENTANIL

ALFUZOSIN

ALGLUCOSIDASE ALFA

ALIROCUMAB

ALISKIREN HEMIFUMARATE

ALITRETINOIN

ALKAVERVIR

ALLOPURINOL

ALMOTRIPTAN

ALOGLIPTIN

ALOGLIPTIN BENZOATE

ALOSETRON

ALPELISIB

ALPHA-TOCOPHEROL

ALPRAZOLAM

ALPROSTADIL

ALSEROXYLON

ALTEPLASE

ALTRETAMINE

ALUMINUM

ALVIMOPAN

AMANTADINE

AMBENONIUM

AMBRISENTAN

AMCINONIDE

AMDINOCILLIN

AMIFAMPRIDINE

AMIFOSTINE

AMIKACIN

AMILORIDE

AMINO ACIDS

AMINOCAPROIC ACID

AMINOGLUTETHIMIDE

AMINOHIPPURATE

AMINOLEVULINIC ACID

AMINOPHYLLINE

AMINOSALICYLATE

AMINOSALICYLIC ACID

AMINOSALICYLIC ACID RESIN COMPLEX

AMIODARONE

AMISULPRIDE

AMITRIPTYLINE

AMIVANTAMAB-VMJW

AMLEXANOX

AMLODIPINE

AMLODIPINE BENZOATE

AMLODIPINE BESYLATE

AMMONIA N-13

AMMONIUM

AMMONIUM LACTATE

AMODIAQUINE

AMOXAPINE

AMOXICILLIN

AMPHETAMINE

AMPHETAMINE ADIPATE

AMPHETAMINE ASPARTATE

AMPHETAMINE ASPARTATE MONOHYDRATE

AMPHETAMINE ASPARTATE/DEXTROAMPHETAMINE

AMPHETAMINE RESIN COMPLEX

AMPHOTERICIN B

AMPICILLIN

AMPICILLIN/AMPICILLIN TRIHYDRATE

AMPRENAVIR

ANACAULASE-BCDB

ANAGRELIDE

ANAKINRA

ANASTROZOLE

AND STAVUDINE

ANGIOTENSIN II

ANHYDROUS

ANIDULAFUNGIN

ANIFROLUMAB-FNIA

ANILERIDINE

ANISINDIONE

ANISOTROPINE METHYLBROMIDE

ANSUVIMAB-ZYKL

ANTAZOLINE

APALUTAMIDE

APIXABAN

APOMORPHINE

APRACLONIDINE

APREMILAST

APREPITANT

APROTININ

ARBUTAMINE

ARDEPARIN

ARFORMOTEROL TARTRATE

ARGATROBAN

ARGININE

ARIPIPRAZOLE

ARIPIPRAZOLE LAUROXIL

ARMODAFINIL

ARSENIC TRIOXIDE

ARTEMETHER

ARTESUNATE

ARTICAINE

ASCIMINIB

ASCORBIC ACID

ASENAPINE

ASFOTASE ALFA

ASPARAGINASE

ASPARAGINASE ERWINIA CHRYSANTHEMI (RECOMBINANT)-RYWN

ASPIRIN

ATAZANAVIR

ATENOLOL

ATEZOLIZUMAB

ATOGEPANT

ATOLTIVIMAB

ATOMOXETINE

ATORVASTATIN

ATOVAQUONE

ATRACURIUM BESYLATE

ATROPINE

AURANOFIN

AVACOPAN

AVALGLUCOSIDASE ALFA-NGPT

AVANAFIL

AVAPRITINIB

AVATROMBOPAG

AVELUMAB

AVIBACTAM

AVOBENZONE

AXITINIB

AZACITIDINE

AZATADINE

AZATHIOPRINE

AZELAIC ACID

AZELASTINE

AZILSARTAN KAMEDOXOMIL

AZITHROMYCIN

AZITHROMYCIN DIHYDRATE

AZLOCILLIN

AZTREONAM

BACAMPICILLIN

BACITRACIN

BACITRACIN ZINC

BACLOFEN

BALOXAVIR MARBOXIL

BALSALAZIDE DISODIUM

BARICITINIB

BARIUM

BASILIXIMAB

BAZEDOXIFENE

BECAPLERMIN

BECLOMETHASONE DIPROPIONATE

BECLOMETHASONE DIPROPIONATE MONOHYDRATE

BEDAQUILINE FUMARATE

BELANTAMAB MAFODOTIN-BLMF

BELATACEPT

BELIMUMAB

BELINOSTAT

BELUMOSUDIL MESYLATE

BELZUTIFAN

BEMPEDOIC ACID

BENAZEPRIL

BENDAMUSTINE

BENDROFLUMETHIAZIDE

BENOXINATE

BENRALIZUMAB

BENTIROMIDE

BENTOQUATAM

BENZHYDROCODONE

BENZNIDAZOLE

BENZONATATE

BENZOYL PEROXIDE

BENZPHETAMINE

BENZQUINAMIDE

BENZTHIAZIDE

BENZTROPINE MESYLATE

BENZYL ALCOHOL

BENZYL BENZOATE

BENZYLPENICILLOYL POLYLYSINE

BEPOTASTINE BESILATE

BEPRIDIL

BERACTANT

BEROTRALSTAT

BESIFLOXACIN

BETA CAROTENE

BETAINE

BETAMETHASONE

BETAMETHASONE BENZOATE

BETAMETHASONE DIPROPIONATE

BETAMETHASONE VALERATE

BETAXOLOL

BETAZOLE

BETHANECHOL

BETHANIDINE

BETRIXABAN

BEVACIZUMAB

BEVACIZUMAB-ADCD

BEVACIZUMAB-AWWB

BEVACIZUMAB-BVZR

BEVACIZUMAB-MALY

BEXAGLIFLOZIN

BEXAROTENE

BEZLOTOXUMAB

BICALUTAMIDE

BICTEGRAVIR

BIMATOPROST

BINIMETINIB

BIOTIN

BIPERIDEN

BIPERIDEN LACTATE

BISACODYL

BISMUTH SUBCITRATE POTASSIUM

BISMUTH SUBSALICYLATE

BISOPROLOL FUMARATE

BITOLTEROL MESYLATE

BIVALIRUDIN

BLEOMYCIN

BLINATUMOMAB

BOCEPREVIR

BORTEZOMIB

BOSENTAN

BOSUTINIB MONOHYDRATE

Botulinum Toxin Type B

BREMELANOTIDE

BRENTUXIMAB VEDOTIN

BRETYLIUM TOSYLATE

BREXANOLONE

BREXPIPRAZOLE

BRIGATINIB

BRILLIANT BLUE G

BRIMONIDINE TARTRATE

BRINCIDOFOVIR

BRINZOLAMIDE

BRIVARACETAM

BRODALUMAB

brolucizumab-dbll

BROMFENAC

BROMOCRIPTINE MESYLATE

BROMODIPHENHYDRAMINE

BROMPHENIRAMINE

BUCLIZINE

BUDESONIDE

BUMETANIDE

BUPIVACAINE

BUPRENORPHINE

BUPROPION

BUPROPION HYDROBROMIDE

BUROSUMAB-TWZA

BUSPIRONE

BUSULFAN

BUTABARBITAL

BUTALBITAL

BUTENAFINE

BUTOCONAZOLE NITRATE

BUTORPHANOL TARTRATE

C-14

CABAZITAXEL

CABERGOLINE

CABOTEGRAVIR

CABOZANTINIB

CABOZANTINIB S-MALATE

CAFFEINE

CALASPARGASE PEGOL-MKNL

CALCIFEDIOL

CALCIPOTRIENE

CALCIPOTRIENE HYDRATE

CALCITONIN HUMAN

CALCITONIN SALMON

CALCITONIN SALMON RECOMBINANT

CALCITRIOL

CALCIUM

CALCIUM CARBONATE

CALCIUM GLUCEPTATE

CALCIUM GLUCONATE

CALCIUM METRIZOATE

CALCIUM OXYBATE

CALFACTANT

CANAGLIFLOZIN

CANAKINUMAB

CANDESARTAN CILEXETIL

CANDICIDIN

CANGRELOR

CANNABIDIOL

CAPECITABINE

CAPLACIZUMAB-YHDP

CAPMATINIB

CAPREOMYCIN

CAPROMAB PENDETIDE

CAPSAICIN

CAPTOPRIL

CARBACHOL

CARBAMAZEPINE

CARBENICILLIN DISODIUM

CARBENICILLIN INDANYL

CARBIDOPA

CARBINOXAMINE

CARBON DIOIDE

CARBON DIOXIDE

CARBOPLATIN

CARBOPROST TROMETHAMINE

CARFILZOMIB

CARGLUMIC ACID

CARIPRAZINE

CARISOPRODOL

CARMUSTINE

CARPHENAZINE

CARPROFEN

CARTEOLOL

CARVEDILOL

CASIMERSEN

CASPOFUNGIN

CEDAZURIDINE

CEFACLOR

CEFADROXIL/CEFADROXIL HEMIHYDRATE

CEFAMANDOLE NAFATE

CEFAZOLIN

CEFDINIR

CEFDITOREN PIVOXIL

CEFEPIME

CEFIDEROCOL TOSYLATE

CEFIXIME

CEFMENOXIME

CEFMETAZOLE

CEFONICID

CEFOPERAZONE

CEFORANIDE

CEFOTAXIME

CEFOTETAN DISODIUM

CEFOTIAM

CEFOXITIN

CEFPIRAMIDE

CEFPODOXIME PROXETIL

CEFPROZIL

CEFTAROLINE FOSAMIL

CEFTAZIDIME

CEFTIBUTEN DIHYDRATE

CEFTIZOXIME

CEFTOLOZANE

CEFTRIAXONE

CEFUROXIME

CEFUROXIME AXETIL

CELECOXIB

CELLULOSE

CEMIPLIMAB-RWLC

CENEGERMIN-BKBJ

CENOBAMATE

CEPHALEXIN

CEPHALOGLYCIN

CEPHALOTHIN

CEPHAPIRIN

CEPHRADINE

CERITINIB

CERIVASTATIN

CERLIPONASE ALFA

CERTOLIZUMAB PEGOL

CERULETIDE DIETHYLAMINE

CETIRIZINE

CETRORELIX

CETUXIMAB

CETYL ALCOHOL

CEVIMELINE

CHENODIOL

CHLOPHEDIANOL

CHLORAMBUCIL

CHLORAMPHENICOL

CHLORDIAZEPOXIDE

CHLORHEXIDINE GLUCONATE

CHLORMERODRIN HG-197

CHLORMEZANONE

CHLOROPROCAINE

CHLOROQUINE

CHLOROTHIAZIDE

CHLOROTRIANISENE

CHLOROXINE

CHLORPHENESIN CARBAMATE

CHLORPHENIRAMINE

CHLORPHENIRAMINE POLISTIREX

CHLORPHENTERMINE

CHLORPROMAZINE

CHLORPROPAMIDE

CHLORPROTHIXENE

CHLORTETRACYCLINE

CHLORTHALIDONE

CHLORZOXAZONE

CHOLECALCIFEROL

CHOLESTYRAMINE

CHOLIC ACID

CHOLINE C-11

CHOLINE FENOFIBRATE

CHORIOGONADOTROPIN ALFA

CHORIONIC

CHROMIC

CHROMIC P-32

CHYMOPAPAIN

CICLESONIDE

CICLOPIROX

CIDOFOVIR

CILASTATIN

CILOSTAZOL

CIMETIDINE

CINACALCET

CINOXACIN

CIPROFLOXACIN

CISAPRIDE MONOHYDRATE

CISATRACURIUM BESYLATE

CISPLATIN

CITALOPRAM HYDROBROMIDE

CITRIC ACID

CLADRIBINE

CLARITHROMYCIN

CLASCOTERONE

CLAVULANATE POTASSIUM

CLEMASTINE FUMARATE

CLEVIDIPINE

CLIDINIUM BROMIDE

CLINDAMYCIN

CLINDAMYCIN PALMITATE

CLIOQUINOL

CLOBAZAM

CLOBETASOL PROPIONATE

CLOCORTOLONE PIVALATE

CLOFARABINE

CLOFAZIMINE

CLOFIBRATE

CLOMIPHENE

CLOMIPRAMINE

CLONAZEPAM

CLONIDINE

CLOPIDOGREL BISULFATE

CLORAZEPATE DIPOTASSIUM

CLOTRIMAZOLE

CLOXACILLIN

CLOZAPINE

COBICISTAT

COBIMETINIB FUMARATE

COCAINE

CODEINE

CODEINE POLISTIREX

COLCHICINE

COLESEVELAM

COLESTIPOL

COLFOSCERIL PALMITATE

COLISTIMETHATE

COLISTIN

COLLAGENASE

COLLAGENASE CLOSTRIDIUM HISTOLYTICUM

COLLAGENASE CLOSTRIDIUM HISTOLYTICUM-AAES

CONIVAPTAN

CONJUGATED

CONJUGATED ESTROGENS/MEDROXYPROGESTERONE

CONJUGATED SYNTHETIC A

CONJUGATED SYNTHETIC B

COPANLISIB DIHYDROCHLORIDE

COPPER

COPPER CU-64 DOTATATE

CORTICORELIN OVINE TRIFLUTATE

CORTICOTROPIN

CORTICOTROPIN-ZINC

CORTISONE

COSYNTROPIN

CRISABOROLE

CRIZANLIZUMAB-TMCA

CRIZOTINIB

CROFELEMER

CROMOLYN

CROTAMITON

CRYPTENAMINE TANNATES

CRYPTENAMINES

CUPRIC

CYANOCOBALAMIN

CYANOCOBALAMIN CO-57

CYANOCOBALAMIN CO-58

CYCLACILLIN

CYCLIZINE LACTATE

CYCLOBENZAPRINE

CYCLOPENTOLATE

CYCLOPHOSPHAMIDE

CYCLOSERINE

CYCLOSPORINE

CYCLOTHIAZIDE

CYCRIMINE

CYPROHEPTADINE

CYSTEAMINE

CYSTEAMINE BITARTRATE

CYSTEINE

CYTARABINE

DABIGATRAN ETEXILATE MESYLATE

DABRAFENIB MESYLATE

DACARBAZINE

DACLATASVIR DIHYDROCHLORIDE

DACLIZUMAB

DACOMITINIB

DACTINOMYCIN

DALBAVANCIN

DALFAMPRIDINE

DALFOPRISTIN

DALTEPARIN

DANAPAROID

DANAZOL

DANTROLENE

DAPAGLIFLOZIN

DAPIPRAZOLE

DAPRODUSTAT

DAPSONE

DAPTOMYCIN

DARATUMUMAB

DARBEPOETIN ALFA

DARIDOREXANT

DARIFENACIN HYDROBROMIDE

DAROLUTAMIDE

DARUNAVIR

DASABUVIR

DASATINIB

DASIGLUCAGON

DAUNORUBICIN

DAXIBOTULINUMTOXINA-LANM

DECAMETHONIUM BROMIDE

DECITABINE

DEFERASIROX

DEFERIPRONE

DEFEROXAMINE MESYLATE

DEFIBROTIDE

DEFLAZACORT

DEGARELIX

DELAFLOXACIN MEGLUMINE

DELAVIRDINE MESYLATE

DEMECARIUM BROMIDE

DEMECLOCYCLINE

DENILEUKIN DIFTITOX

DENOSUMAB

DEOXYCHOLIC ACID

DESERPIDINE

DESFLURANE

DESIPRAMINE

DESIRUDIN RECOMBINANT

DESLANOSIDE

DESLORATADINE

DESMOPRESSIN

DESOGESTREL

DESONIDE

DESOXIMETASONE

DESOXYCORTICOSTERONE

DESOXYCORTICOSTERONE PIVALATE

DESOXYRIBONUCLEASE

DESVENLAFAXINE

DESVENLAFAXINE FUMARATE

DESVENLAFAXINE SUCCINATE

DEUCRAVACITINIB

DEUTETRABENAZINE

DEXAMETHASONE

DEXBROMPHENIRAMINE

DEXCHLORPHENIRAMINE

DEXLANSOPRAZOLE

DEXMEDETOMIDINE

DEXMETHYLPHENIDATE

DEXPANTHENOL

DEXRAZOXANE

DEXTROAMPHETAMINE

DEXTROAMPHETAMINE ADIPATE

DEXTROAMPHETAMINE RESIN COMPLEX

DEXTROAMPHETAMINE SACCHARATE

DEXTROMETHORPHAN HYDROBROMIDE

DEXTROMETHORPHAN POLISTIREX

DEXTROSE

DEXTROTHYROXINE

DEZOCINE

DIATRIZOATE

DIATRIZOATE MEGLUMINE

DIAZEPAM

DIAZOXIDE

DIBASIC

DIBUCAINE

DICHLORPHENAMIDE

DICLOFENAC

DICLOFENAC EPOLAMINE

DICLOFENAC POTASSIUM

DICLOXACILLIN

DICUMAROL

DICYCLOMINE

DIDANOSINE

DIENESTROL

DIENOGEST

DIETHYLCARBAMAZINE

DIETHYLPROPION

DIETHYLSTILBESTROL

DIETHYLSTILBESTROL DIPHOSPHATE

DIFELIKEFALIN

DIFENOXIN

DIFLORASONE DIACETATE

DIFLUNISAL

DIFLUPREDNATE

DIGITOXIN

DIGOXIN

DIHYDROCODEINE BITARTRATE

DIHYDROERGOTAMINE MESYLATE

DILTIAZEM

DIMENHYDRINATE

DIMERCAPROL

DIMETHYL FUMARATE

DIMETHYL SULFOXIDE

DIMYRISTOYL LECITHIN

DINOPROST TROMETHAMINE

DINOPROSTONE

DINUTUXIMAB

DIPHEMANIL METHYLSULFATE

DIPHENHYDRAMINE

DIPHENIDOL

DIPHENOXYLATE

DIPHENYLPYRALINE

DIPIVEFRIN

DIPYRIDAMOLE

DIRITHROMYCIN

DIROXIMEL FUMARATE

DISOPYRAMIDE

DISULFIRAM

DIVALPROEX

DOBUTAMINE

DOCETAXEL

DOCETAXEL 

DOCOSANOL

DOFETILIDE

DOLASETRON MESYLATE

DOLUTEGRAVIR

DOLUTEGRAVIR LAMIVUDINE TENOFOVIR ALAFENAMIDE

DONEPEZIL

DOPAMINE

DORAVIRINE

DORIPENEM

DORNASE ALFA

DORZOLAMIDE

DOSTARLIMAB-GXLY

DOXACURIUM

DOXAPRAM

DOXAZOSIN MESYLATE

DOXEPIN

DOXERCALCIFEROL

DOXORUBICIN

DOXYCYCLINE

DOXYCYCLINE HYCLATE

DOXYLAMINE SUCCINATE

DROMOSTANOLONE PROPIONATE

DRONABINOL

DRONEDARONE

DROPERIDOL

DROSPIRENONE

DROXIDOPA

DULAGLUTIDE

DULOXETINE

DUPILUMAB

DURVALUMAB

DUTASTERIDE

DUVELISIB

DYCLONINE

DYDROGESTERONE

DYPHYLLINE

ECALLANTIDE

ECAMSULE

ECHOTHIOPHATE IODIDE

ECONAZOLE NITRATE

ECULIZUMAB

EDARAVONE

EDETATE

EDOXABAN

EDOXABAN TOSYLATE

EDROPHONIUM

EFAVIRENZ

EFGARTIGIMOD ALFA

EFINACONAZOLE

EFLAPEGRASTIM-XNST

EFLORNITHINE

ELACESTRANT DIHYDROCHLORIDE

ELAGOLIX

ELAPEGADEMASE-LVLR

ELBASVIR

ELETRIPTAN HYDROBROMIDE

ELEXACAFTOR

ELIGLUSTAT TARTRATE

ELOSULFASE ALFA

ELOTUZUMAB

ELTROMBOPAG

ELTROMBOPAG CHOLINE

ELTROMBOPAG OLAMINE

ELUXADOLINE

ELVITEGRAVIR

EMAPALUMAB-LZSG

EMEDASTINE DIFUMARATE

EMICIZUMAB

EMPAGLIFLOZIN

EMTRICITABINE

ENALAPRIL

ENALAPRILAT

ENASIDENIB MESYLATE

ENCORAFENIB

ENFLURANE

ENFORTUMAB VEDOTIN-EJFV

ENFUVIRTIDE

ENOXACIN

ENOXAPARIN

ENTACAPONE

ENTECAVIR

ENTRECTINIB

ENZALUTAMIDE

EPHEDRINE

EPINASTINE

EPINEPHRINE

EPINEPHRINE BITARTRATE

EPIRUBICIN

EPLERENONE

EPOETIN ALFA

EPOETIN ALFA-EPBX

EPOPROSTENOL

EPROSARTAN MESYLATE

EPTIFIBATIDE

EPTINEZUMAB-JJMR

ERAVACYCLINE DIHYDROCHLORIDE

ERDAFITINIB

ERENUMAB-AOOE

ERGOCALCIFEROL

ERGOLOID MESYLATES

ERGOTAMINE TARTRATE

ERIBULIN MESYLATE

ERLOTINIB

ERTAPENEM

ERTUGLIFLOZIN

ERYTHROMYCIN

ERYTHROMYCIN ESTOLATE

ERYTHROMYCIN ETHYLSUCCINATE

ERYTHROMYCIN GLUCEPTATE

ERYTHROMYCIN LACTOBIONATE

ERYTHROMYCIN STEARATE

ESCITALOPRAM OXALATE

ESKETAMINE

ESLICARBAZEPINE

ESMOLOL

ESOMEPRAZOLE

ESOMEPRAZOLE MAGNESIUM

ESOMEPRAZOLE STRONTIUM

ESTAZOLAM

ESTERIFIED

ESTETROL

ESTRADIOL

ESTRADIOL CYPIONATE

ESTRADIOL HEMIHYDRATE

ESTRADIOL VALERATE

ESTRAMUSTINE

ESTROGENS

ESTRONE

ESTROPIPATE

ESZOPICLONE

ETANERCEPT

ETANERCEPT-SZZS

ETANERCEPT-YKRO

ETELCALCETIDE

ETEPLIRSEN

ETHACRYNATE

ETHACRYNIC ACID

ETHAMBUTOL

ETHANOLAMINE OLEATE

ETHCHLORVYNOL

ETHINAMATE

ETHINYL ESTRADIOL

ETHIODIZED OIL

ETHIONAMIDE

ETHOPROPAZINE

ETHOSUXIMIDE

ETHOTOIN

ETHOXZOLAMIDE

ETHYLESTRENOL

ETHYNODIOL DIACETATE

ETIDOCAINE

ETIDRONATE DISODIUM

ETODOLAC

ETOMIDATE

ETONOGESTREL

ETOPOSIDE

ETRAVIRINE

ETRETINATE

EVANS BLUE

EVEROLIMUS

EVINACUMAB-DGNB

EVOLOCUMAB

EXEMESTANE

EXENATIDE SYNTHETIC

EZETIMIBE

EZOGABINE

FAM-TRASTUZUMAB DERUXTECAN-NXKI

FAMCICLOVIR

FAMOTIDINE

FARICIMAB-SVOA

FE-59

FEBUXOSTAT

FEDRATINIB

FELBAMATE

FELODIPINE

FENFLURAMINE

FENOFIBRATE

FENOFIBRIC ACID

FENOLDOPAM MESYLATE

FENOPROFEN

FENTANYL

FERRIC

FERRIC AMMONIUM

FERRIC CARBOXYMALTOSE

FERRIC DERISOMALTOSE

FERRIC HEXACYANOFERRATE(II)

FERRIC MALTOL

FERRIC OXYHYDROXIDE

FERRIC PYROPHOSPHATE

FERROUS

FERROUS FUMARATE

FERUMOXIDES

FERUMOXSIL

FERUMOXYTOL

FESOTERODINE FUMARATE

FEXINIDAZOLE

FEXOFENADINE

FIBRINOLYSIN

FIDAXOMICIN

FILGRASTIM

FILGRASTIM-AAFI

FILGRASTIM-AYOW

FILGRASTIM-SNDZ

FINAFLOXACIN

FINASTERIDE

FINERENONE

FINGOLIMOD

FINGOLIMOD LAURYL

FISH OIL

FISH OIL TRIGLYCERIDES

FLAVOXATE

FLECAINIDE

FLIBANSERIN

FLORBETABEN F-18

FLORBETAPIR F-18

FLORTAUCIPIR F-18

FLOXURIDINE

FLUCICLOVINE F-18

FLUCONAZOLE

FLUCYTOSINE

FLUDARABINE

FLUDEOXYGLUCOSE F-18

FLUDROCORTISONE

FLUMAZENIL

FLUMETHASONE PIVALATE

FLUNISOLIDE

FLUOCINOLONE ACETONIDE

FLUOCINONIDE

FLUORESCEIN

FLUORODOPA F-18

FLUOROESTRADIOL F-18

FLUOROMETHOLONE

FLUOROURACIL

FLUOXETINE

FLUOXYMESTERONE

FLUPHENAZINE

FLUPHENAZINE DECANOATE

FLUPHENAZINE ENANTHATE

FLUPREDNISOLONE

FLURANDRENOLIDE

FLURAZEPAM

FLURBIPROFEN

FLUTAMIDE

FLUTEMETAMOL F-18

FLUTICASONE

FLUTICASONE PROPIONATE

FLUVASTATIN

FLUVOXAMINE

FOLIC ACID

FOLLITROPIN ALFA/BETA

FOMEPIZOLE

FOMIVIRSEN

FONDAPARINUX

FORMOTEROL FUMARATE

FORMOTEROL FUMARATE DIHYDRATE

FOSAMPRENAVIR

FOSAPREPITANT DIMEGLUMINE

FOSCARNET

FOSDENOPTERIN HYDROBROMIDE

FOSFOMYCIN TROMETHAMINE

FOSINOPRIL

FOSNETUPITANT

FOSPHENYTOIN

FOSPROPOFOL DISODIUM

FOSTAMATINIB DISODIUM

FOSTEMSAVIR TROMETHAMINE

FREMANEZUMAB-VFRM

FROVATRIPTAN SUCCINATE

FULVESTRANT

FURAZOLIDONE

FUROSEMIDE

FUTIBATINIB

GABAPENTIN

GABAPENTIN ENACARBIL

GABAPENTIN ENCARBIL

GADOBENATE DIMEGLUMINE

GADOBUTROL

GADODIAMIDE

GADOFOSVESET TRISODIUM

GADOPENTETATE DIMEGLUMINE

GADOPICLENOL

GADOTERATE MEGLUMINE

GADOTERIDOL

GADOVERSETAMIDE

GADOXETATE DISODIUM

GALANTAMINE HYDROBROMIDE

GALCANEZUMAB-GNLM

GALLAMINE TRIETHIODIDE

GALLIUM DOTATATE GA-68

GALLIUM GA-67

GALLIUM GA-68 DOTATOC

GALLIUM GA-68 GOZETOTIDE

GALLIUM NITRATE

GALSULFASE

GANAXOLONE

GANCICLOVIR

GANIRELIX

GATIFLOXACIN

GEFITINIB

GEMCITABINE

GEMFIBROZIL

GEMIFLOXACIN MESYLATE

GEMTUZUMAB OZOGAMICIN

GENTAMICIN

GENTIAN VIOLET

GILTERITINIB FUMARATE

GIVOSIRAN

GLACIAL

GLASDEGIB

GLATIRAMER

GLECAPREVIR

GLIMEPIRIDE

GLIPIZIDE

GLUCAGON

GLUCARPIDASE

GLUCONOLACTONE

GLUTATHIONE DISULFIDE

GLUTETHIMIDE

GLYBURIDE

GLYCERIN

GLYCEROL PHENYLBUTYRATE

GLYCINE

GLYCOPYRROLATE

GLYCOPYRRONIUM TOSYLATE

GOLIMUMAB

GOLODIRSEN

GONADORELIN

GONADOTROPIN

GOSERELIN

GRAMICIDIN

GRANISETRON

GRAZOPREVIR

GREPAFLOXACIN

GRISEOFULVIN

GUAIFENESIN

GUANABENZ

GUANADREL

GUANETHIDINE MONOSULFATE

GUANFACINE

GUANIDINE

GUSELKUMAB

HALAZEPAM

HALCINONIDE

HALOBETASOL PROPIONATE

HALOFANTRINE

HALOPERIDOL

HALOPERIDOL DECANOATE

HALOPERIDOL LACTATE

HALOPROGIN

HALOTHANE

HELIUM

HEPARIN

HEPTAHYDRATE

HETACILLIN

HETACILLIN POTASSIUM

HEXACHLOROPHENE

HEXAFLUORENIUM BROMIDE

HEXAMINOLEVULINATE

HEXOCYCLIUM METHYLSULFATE

HEXYLCAINE

HISTAMINE

HISTRELIN

HOMATROPINE METHYLBROMIDE

HYALURONIDASE

HYALURONIDASE (HUMAN RECOMBINANT)

HYALURONIDASE RECOMBINANT HUMAN

HYALURONIDASE-FIHJ

HYALURONIDASE-OYSK

HYALURONIDASE-ZZXF

HYDRALAZINE

HYDROCHLOROTHIAZIDE

HYDROCODONE BITARTRATE

HYDROCODONE POLISTIREX

HYDROCORTAMATE

HYDROCORTISONE

HYDROCORTISONE BUTYRATE

HYDROCORTISONE CYPIONATE

HYDROCORTISONE PROBUTATE

HYDROCORTISONE VALERATE

HYDROFLUMETHIAZIDE

HYDROGEN PEROXIDE

HYDROMORPHONE

HYDROQUINONE

HYDROXOCOBALAMIN

HYDROXYAMPHETAMINE HYDROBROMIDE

HYDROXYCHLOROQUINE

HYDROXYPROGESTERONE CAPROATE

HYDROXYPROPYL CELLULOSE

HYDROXYSTILBAMIDINE ISETHIONATE

HYDROXYUREA

HYDROXYZINE

HYDROXYZINE PAMOATE

IBALIZUMAB-UIYK

IBANDRONATE

IBREXAFUNGERP

IBRITUMOMAB TIUXETAN

IBRUTINIB

IBUPROFEN

IBUPROFEN LYSINE

IBUTILIDE FUMARATE

ICATIBANT

ICODEXTRIN

ICOSAPENT ETHYL

IDARUBICIN

IDARUCIZUMAB

IDELALISIB

IDOXURIDINE

IDURSULFASE

IFOSFAMIDE

ILOPERIDONE

ILOPROST

IMATINIB MESYLATE

IMCIROMAB PENTETATE

IMIGLUCERASE

IMIPENEM

IMIPRAMINE

IMIPRAMINE PAMOATE

IMIQUIMOD

INAMRINONE LACTATE

INCLISIRAN

incobotulinumtoxinA

INDACATEROL

INDAPAMIDE

INDECAINIDE

INDIGOTINDISULFONATE

INDINAVIR

INDIUM IN-111

INDIUM IN-111 OXYQUINOLINE

INDIUM IN-111 PENTETATE DISODIUM

INDIUM IN-111 PENTETREOTIDE KIT

INDOCYANINE GREEN

INDOMETHACIN

INEBILIZUMAB-CDON

INFIGRATINIB

INFLIXIMAB

INFLIXIMAB-ABDA

INFLIXIMAB-AXXQ

INFLIXIMAB-DYYB

INFLIXIMAB-QBTX

INGENOL MEBUTATE

INOTERSEN

INOTUZUMAB OZOGAMICIN

INSULIN ASPART

INSULIN ASPART PROTAMINE RECOMBINANT

INSULIN ASPART RECOMBINANT

INSULIN DEGLUDEC

INSULIN DETEMIR

INSULIN DETEMIR RECOMBINANT

INSULIN GLARGINE

INSULIN GLARGINE RECOMBINANT

INSULIN GLARGINE-AGLR

INSULIN GLARGINE-YFGN

INSULIN GLULISINE RECOMBINANT

INSULIN HUMAN

INSULIN LISPRO

INSULIN LISPRO PROTAMINE RECOMBINANT

INSULIN LISPRO RECOMBINANT

INSULIN LISPRO-AABC

INSULIN RECOMBINANT HUMAN

INSULIN SUSP ISOPHANE RECOMBINANT HUMAN

INSULIN ZINC SUSP EXTENDED PURIFIED BEEF

INTERFERON ALFA-2B

INTERFERON ALFA-N3

INTERFERON BETA-1A

INTERFERON BETA-1B

INTERFERON GAMMA-1B

INULIN

INVERT SUGAR

IOBENGUANE I-123

IOBENGUANE I-131

IOCETAMIC ACID

IODAMIDE MEGLUMINE

IODINE POVACRYLEX

IODIPAMIDE

IODIPAMIDE MEGLUMINE

IODIXANOL

IODOHIPPURATE I-123

IODOHIPPURATE I-131

IODOXAMATE MEGLUMINE

IOFETAMINE I-123

IOFLUPANE I-123

IOHEXOL

IOPAMIDOL

IOPANOIC ACID

IOPHENDYLATE

IOPROMIDE

IOTHALAMATE

IOTHALAMATE I-125

IOTHALAMATE MEGLUMINE

IOTROLAN

IOVERSOL

IOXAGLATE

IOXAGLATE MEGLUMINE

IOXILAN

IPILIMUMAB

IPODATE

IPRATROPIUM BROMIDE

IRBESARTAN

IRBESARTAN: HYDROCHLOROTHIAZIDE

IRINOTECAN

ISATUXIMAB-IRFC

ISAVUCONAZONIUM

ISOCARBOXAZID

ISOETHARINE

ISOETHARINE MESYLATE

ISOFLURANE

ISOFLUROPHATE

ISONIAZID

ISOPROPAMIDE IODIDE

ISOPROPYL ALCOHOL

ISOPROTERENOL

ISOSORBIDE

ISOSORBIDE DINITRATE

ISOSORBIDE MONONITRATE

ISOSULFAN BLUE

ISOTRETINOIN

ISRADIPINE

ISTRADEFYLLINE

ITRACONAZOLE

IVABRADINE

IVACAFTOR

IVERMECTIN

IVOSIDENIB

IXABEPILONE

IXAZOMIB

IXEKIZUMAB

KANAMYCIN

KETAMINE

KETOCONAZOLE

KETOPROFEN

KETOROLAC TROMETHAMINE

KETOTIFEN FUMARATE

KR-81M

KRYPTON

L-GLUTAMINE

LABETALOL

LACOSAMIDE

LACTIC ACID

LACTITOL

LACTULOSE

Lamivudine

LAMOTRIGINE

LANDELUMAB-FLYO

LANREOTIDE

LANSOPRAZOLE

LANTHANUM CARBONATE

LAPATINIB DITOSYLATE

LAPYRIUM

LARONIDASE

LAROTRECTINIB

LASMIDITAN SUCCINATE

LATANOPROST

LATANOPROSTENE BUNOD

LECANEMAB-IRMB

LEDIPASVIR

LEFAMULIN

LEFLUNOMIDE

LEMBOREXANT

LENACAPAVIR

LENALIDOMIDE

LENIOLISIB

LENVATINIB

LENVATINIB MESYLATE

LESINURAD

LETERMOVIR

LETROZOLE

LEUCOVORIN

LEUPROLIDE

LEUPROLIDE MESYLATE

LEVALBUTEROL

LEVALBUTEROL TARTRATE

LEVALLORPHAN TARTRATE

LEVAMISOLE

LEVAMLODIPINE

LEVETIRACETAM

LEVOBETAXOLOL

LEVOBUNOLOL

LEVOBUPIVACAINE

LEVOCABASTINE

LEVOCARNITINE

LEVOCETIRIZINE DIHYDROCHLORIDE

LEVODOPA

LEVOFLOXACIN

LEVOKETOCONAZOLE

LEVOLEUCOVORIN

LEVOMEFOLATE

LEVOMEPROMAZINE

LEVOMETHADYL

LEVOMILNACIPRAN

LEVONORDEFRIN

LEVONORGESTREL

LEVOPROPOXYPHENE NAPSYLATE ANHYDROUS

LEVORPHANOL TARTRATE

LEVOTHYROXINE

LH)

LIDOCAINE

LIFITEGRAST

LINACLOTIDE

LINAGLIPTIN

LINCOMYCIN

LINDANE

LINEZOLID

LIOTHYRONINE

LIOTRIX (T4

LIPASE

LIRAGLUTIDE

LIRAGLUTIDE RECOMBINANT

LISDEXAMFETAMINE DIMESYLATE

LISINOPRIL

LITHIUM

LITHIUM CARBONATE

LIXISENATIDE

LODOXAMIDE TROMETHAMINE

LOFEXIDINE

LOMEFLOXACIN

LOMITAPIDE MESYLATE

LOMUSTINE

LONAFARNIB

LONAPEGSOMATROPIN-TCGD

LONCASTUXIMAB TESIRINE-LPYL

LOPERAMIDE

LOPINAVIR

LORACARBEF

LORATADINE

LORAZEPAM

LORCASERIN

LORLATINIB

LOSARTAN POTASSIUM

LOTEPREDNOL ETABONATE

LOVASTATIN

LOXAPINE

LOXAPINE SUCCINATE

LUBIPROSTONE

LUCINACTANT

LULICONAZOLE

LUMACAFTOR

LUMASIRAN

LUMATEPERONE TOSYLATE

LUMEFANTRINE

LURASIDONE

LURBINECTEDIN

LUSPATERCEPT-AAMT

LUSUTROMBOPAG

LUTETIUM LU 177 DOTATATE

LUTETIUM LU-177 VIPIVOTIDE TETRAXETAN

LYPRESSIN

MACIMORELIN

MACITENTAN

MACROCRYSTALLINE

MAFENIDE

MAFTIVIMAB

MAGNESIUM

MAGNESIUM ANHYDROUS

MAGNESIUM CARBONATE

MAGNESIUM OXIDE

MAGNESIUM OXYBATE

MAGNESIUM TETRAHYDRATE

MAGNESIUM TRISILICATE

MALATHION

MANGAFODIPIR TRISODIUM

MANGANESE

MANGANESE TETRAHYDRATE

MANNITOL

MAPROTILINE

MARALIXIBAT

MARAVIROC

MARGETUXIMAB-CMKB

MARIBAVIR

MASOPROCOL

MAVACAMTEN

MAZINDOL

MEBENDAZOLE

MEBUTAMATE

MECAMYLAMINE

MECASERMIN RECOMBINANT

MECASERMIN RINFABATE RECOMBINANT

MECHLORETHAMINE

MECLIZINE

MECLOCYCLINE SULFOSALICYLATE

MECLOFENAMATE

MEDICAL AIR

MEDIUM CHAIN TRIGLYCERIDES

MEDROXYPROGESTERONE

MEDRYSONE

MEFENAMIC ACID

MEFLOQUINE

MEGESTROL

MEGLUMINE

MEGLUMINE METRIZOATE

MELOXICAM

MELPHALAN

MELPHALAN FLUFENAMIDE

MEMANTINE

MENADIOL DIPHOSPHATE

MENADIONE

MENOTROPINS (FSH

MENTHOL

MEPENZOLATE BROMIDE

MEPERIDINE

MEPHENTERMINE

MEPHENYTOIN

MEPIVACAINE

MEPOLIZUMAB

MEPREDNISONE

MEPROBAMATE

MEQUINOL

MERCAPTOPURINE

MEROPENEM

MERSALYL

MESALAMINE

MESNA

MESORIDAZINE BESYLATE

MESTRANOL

METAPROTERENOL

METARAMINOL BITARTRATE

METAXALONE

METFORMIN

METHACHOLINE

METHACYCLINE

METHADONE

METHAMPHETAMINE

METHANTHELINE BROMIDE

METHARBITAL

METHAZOLAMIDE

METHDILAZINE

METHENAMINE HIPPURATE

METHICILLIN

METHIMAZOLE

METHIXENE

METHOCARBAMOL

METHOHEXITAL

METHOTREXATE

METHOXAMINE

METHOXSALEN

METHOXY POLYETHYLENE GLYCOL-EPOETIN BETA

METHOXYFLURANE

METHSCOPOLAMINE BROMIDE

METHSUXIMIDE

METHYCLOTHIAZIDE

METHYL AMINOLEVULINATE

METHYL SALICYLATE

METHYLDOPA

METHYLDOPATE

METHYLENE BLUE

METHYLERGONOVINE

METHYLNALTREXONE BROMIDE

METHYLPHENIDATE

METHYLPREDNISOLONE

METHYLTESTOSTERONE

METHYPRYLON

METHYSERGIDE

METIPRANOLOL

METOCLOPRAMIDE

METOCURINE IODIDE

METOLAZONE

METOPROLOL FUMARATE

METOPROLOL SUCCINATE

METOPROLOL TARTRATE

METRELEPTIN

METRIZAMIDE

METRIZOATE

METRIZOATE MAGNESIUM

METRIZOIC ACID

METRONIDAZOLE

METYRAPONE

METYROSINE

MEXILETINE

MEZLOCILLIN

MICAFUNGIN

MICONAZOLE

MICONAZOLE NITRATE

MICROCRYSTALLINE

MICROSIZE

MIDAZOLAM

MIDODRINE

MIDOSTAURIN

MIFEPRISTONE

MIGALASTAT

MIGLITOL

MIGLUSTAT

MILNACIPRAN

MILRINONE LACTATE

MILTEFOSINE

MINOCYCLINE

MINOXIDIL

MIPOMERSEN

MIRABEGRON

MIRTAZAPINE

MIRVETUXIMAB SORAVTANSINE-GYNX

MISOPROSTOL

MITAPIVAT

MITOMYCIN

MITOTANE

MITOXANTRONE

MIVACURIUM

MOBOCERTINIB SUCCINATE

MODAFINIL

MOEXIPRIL

MOGAMULIZUMAB-KPKC

MOLINDONE

MOMETASONE

MONOBASIC

MONOBASIC ANHYDROUS

MONOBENZONE

MONOCTANOIN

MONOHYDRATE

MONOMETHYL FUMARATE

MONTELUKAST

MORICIZINE

MORPHINE

MOSUNETUZUMAB-AXGB

MOXALACTAM DISODIUM

MOXETUMOMAB PASUDOTOX-TDFK

MOXIDECTIN

MOXIFLOXACIN

MUPIROCIN

MYCOPHENOLATE MOFETIL

MYCOPHENOLIC

NABILONE

NABUMETONE

NADOLOL

NAFARELIN

NAFCILLIN

NAFTIFINE

NALBUPHINE

NALDEMEDINE TOSYLATE

NALIDIXIC ACID

NALMEFENE

NALOXEGOL

NALOXEGOL OXALATE

NALOXONE

NALTREXONE

NANDROLONE DECANOATE

NANDROLONE PHENPROPIONATE

NAPHAZOLINE

NAPROXEN

NARATRIPTAN

NATALIZUMAB

NATAMYCIN

NATEGLINIDE

NAXITAMAB-GQGK

NEBIVOLOL

NECITUMUMAB

NEDOCROMIL

NEFAZODONE

NELARABINE

NELFINAVIR MESYLATE

NEOMYCIN

NEOSTIGMINE METHYLSULFATE

NEPAFENAC

NERATINIB

NESIRITIDE RECOMBINANT

NETARSUDIL DIMESYLATE

NETARSUDIL MESYLATE

NETILMICIN

NETUPITANT

Nevirapine

NF

NIACIN

NIACINAMIDE

NICARDIPINE

NICLOSAMIDE

NICOTINE

NICOTINE POLACRILEX

NIFEDIPINE

NIFURTIMOX

NILOTINIB

NILUTAMIDE

NIMODIPINE

NINTEDANIB

NINTEDANIB ESYLATE

NIRAPARIB TOSYLATE

NISOLDIPINE

NITAZOXANIDE

NITISINONE

NITRIC OXIDE

NITROFURANTOIN

NITROFURAZONE

Nitrogen

NITROGLYCERIN

NITROUS OXIDE

NIVOLUMAB

NIZATIDINE

NONOXYNOL-9

NORELGESTROMIN

NOREPINEPHRINE BITARTRATE

NORETHINDRONE

NORETHYNODREL

NORFLOXACIN

NORGESTIMATE

NORGESTREL

NORTRIPTYLINE

NOVOBIOCIN

NUSINERSEN

NYSTATIN

OBETICHOLIC ACID

OBILTOXAXIMAB

OBINUTUZUMAB

OCRELIZUMAB

OCRIPLASMIN

OCTINOXATE

OCTOCRYLENE

OCTREOTIDE

ODESIVIMAB

ODEVIXIBAT

OFATUMUMAB

OFLOXACIN

OLANZAPINE

OLANZAPINE PAMOATE

OLAPARIB

OLARATUMAB

OLICERIDINE

OLIPUDASE ALFA-RPCP

OLIVE OIL

OLMESARTAN MEDOXOMIL

OLODATEROL

OLOPATADINE

OLSALAZINE

OLUTASIDENIB

OMACETAXINE MEPESUCCINATE

OMADACYCLINE TOSYLATE

OMALIZUMAB

OMAVELOXOLONE

OMBITASVIR

OMEGA-3-ACID ETHYL ESTERS

OMEGA-3-ACID ETHYL ESTERS TYPE A

OMEGA-3-CARBOXYLIC ACIDS

OMEGA-3ACID ETHYL ESTERS

OMEPRAZOLE

OMEPRAZOLE MAGNESIUM

OMIDENEPAG ISOPROPYL

OnabotulinumtoxinA

ONDANSETRON

OPICAPONE

ORITAVANCIN DIPHOSPHATE

ORLISTAT

ORPHENADRINE

OSELTAMIVIR

OSILODROSTAT

OSIMERTINIB MESYLATE

OSPEMIFENE

OTESECONAZOLE

OXACILLIN

OXALIPLATIN

OXAMNIQUINE

OXANDROLONE

OXAPROZIN

OXAPROZIN POTASSIUM

OXAZEPAM

OXCARBAZEPINE

OXICONAZOLE NITRATE

OXIGLUTATIONE

OXPRENOLOL

OXTRIPHYLLINE

OXYBENZONE

Oxybutynin

OXYCODONE

OXYCODONE TEREPHTHALATE

OXYGEN

OXYMETAZOLINE

OXYMETHOLONE

OXYMORPHONE

OXYPHENBUTAZONE

OXYPHENCYCLIMINE

OXYPHENONIUM BROMIDE

OXYTETRACYCLINE

OXYTOCIN

OZANIMOD

OZENOXACIN

PACLITAXEL

PACRITINIB

PAFOLACIANINE

PALBOCICLIB

PALIFERMIN

PALIPERIDONE

PALIPERIDONE PALMITATE

PALIVIZUMAB

PALONOSETRON

PAMIDRONATE DISODIUM

PANCRELIPASE (AMYLASE

PANCURONIUM BROMIDE

PANITUMUMAB

PANOBINOSTAT LACTATE

PANTOPRAZOLE

PANTOTHENIC ACID

PARAMETHADIONE

PARAMETHASONE

PARATHYROID HORMONE

PARGYLINE

PARICALCITOL

PARITAPREVIR

PAROMOMYCIN

PAROXETINE

PAROXETINE MESYLATE

PASIREOTIDE DIASPARTATE

PASIREOTIDE PAMOATE

PATIROMER SORBITEX

PATISIRAN

PAZOPANIB

PEGADEMASE BOVINE

PEGAPTANIB

PEGASPARGASE

PEGCETACOPLAN

PEGFILGRASTIM

PEGFILGRASTIM-APGF

PEGFILGRASTIM-BMEZ

PEGFILGRASTIM-CBQV

PEGFILGRASTIM-FPGK

PEGFILGRASTIM-JMDB

PEGFILGRASTIM-PBBK

PEGINESATIDE

PEGINTERFERON ALFA-2A

PEGINTERFERON ALFA-2B

PEGINTERFERON BETA-1A

PEGLOTICASE

PEGVALIASE-PQPZ

PEGVISOMANT

PEMBROLIZUMAB

PEMETREXED

PEMETREXED DISODIUM

PEMETREXED DITROMETHAMINE

PEMIGATINIB

PEMIROLAST POTASSIUM

PEMOLINE

PENBUTOLOL

PENCICLOVIR

PENICILLAMINE

PENICILLIN G

PENICILLIN G BENZATHINE

PENICILLIN G POTASSIUM

PENICILLIN G PROCAINE

PENICILLIN V

PENICILLIN V POTASSIUM

PENTAGASTRIN

PENTAMIDINE ISETHIONATE

PENTAZOCINE

PENTAZOCINE LACTATE

PENTETATE

PENTETATE ZINC TRISODIUM

PENTOBARBITAL

PENTOLINIUM TARTRATE

PENTOSAN POLYSULFATE

PENTOSTATIN

PENTOXIFYLLINE

PERAMIVIR

PERAMPANEL

PERFLEXANE

PERFLUBRON

PERFLUOROPOLYMETHYLISOPROPYL ETHER

PERFLUTREN

PERGOLIDE MESYLATE

PERINDOPRIL ARGININE

PERINDOPRIL ERBUMINE

PERMETHRIN

PERPHENAZINE

PERTUZUMAB

PEXIDARTINIB

PHENACEMIDE

PHENAZOPYRIDINE

PHENDIMETRAZINE TARTRATE

PHENELZINE

PHENINDIONE

PHENIRAMINE

PHENMETRAZINE

PHENOBARBITAL

PHENOXYBENZAMINE

PHENPROCOUMON

PHENSUXIMIDE

PHENTERMINE

PHENTERMINE RESIN COMPLEX

PHENTOLAMINE MESYLATE

PHENYL AMINOSALICYLATE

PHENYLBUTAZONE

PHENYLEPHRINE

PHENYLEPHRINE BITARTRATE

PHENYLPROPANOLAMINE

PHENYLPROPANOLAMINE POLISTIREX

PHENYTOIN

PHOSPHORIC ACID

PHYTONADIONE

PIBRENTASVIR

PIFLUFOLASTAT F-18

PILOCARPINE

PIMAVANSERIN

PIMAVANSERIN TARTRATE

PIMECROLIMUS

PIMOZIDE

PINACIDIL

PINDOLOL

PIOGLITAZONE

PIPECURONIUM BROMIDE

PIPERACETAZINE

PIPERACILLIN

PIPERAZINE

PIPERONYL BUTOXIDE

PIPOBROMAN

PIRBUTEROL

PIRFENIDONE

PIROXICAM

PIRTOBRUTINIB

PITAVASTATIN

PITAVASTATIN MAGNESIUM

PITOLISANT

PLAZOMICIN

PLECANATIDE

PLERIXAFOR

PLICAMYCIN

PODOFILOX

POLATUZUMAB VEDOTIN-PIIQ

POLIDOCANOL

POLYESTRADIOL

POLYETHYLENE GLYCOL 3350

POLYMYXIN B

POLYTETRAFLUOROETHYLENE

POLYTHIAZIDE

POMALIDOMIDE

PONATINIB

PONESIMOD

PORACTANT ALFA

PORCINE SECRETIN

PORFIMER

POSACONAZOLE

POTASSIUM

POTASSIUM AMINOSALICYLATE

POTASSIUM BITARTRATE

POTASSIUM IODIDE

POTASSIUM LACTATE

POTASSIUM OXYBATE

POTASSIUM PERCHLORATE

POVIDONE-IODINE

PRABOTULINUMTOXINA-XVFS

PRALATREXATE

PRALIDOXIME

PRALSETINIB

PRAMIPEXOLE DIHYDROCHLORIDE

PRAMLINTIDE

PRAMOXINE

PRASTERONE

PRASUGREL

PRAVASTATIN

PRAZEPAM

PRAZIQUANTEL

PRAZOSIN

PREDNICARBATE

PREDNISOLONE

PREDNISOLONE TEBUTATE

PREDNISONE

PREGABALIN

PRETOMANID

PRILOCAINE

PRIMAQUINE

PRIMIDONE

PROBENECID

PROBUCOL

PROCAINAMIDE

PROCAINE

PROCAINE MERETHOXYLLINE

PROCARBAZINE

PROCHLORPERAZINE

PROCHLORPERAZINE EDISYLATE

PROCYCLIDINE

PROGESTERONE

PROGUANIL

PROMAZINE

PROMETHAZINE

PROPAFENONE

PROPANTHELINE BROMIDE

PROPARACAINE

PROPIOLACTONE

PROPIOMAZINE

PROPOFOL

PROPOXYCAINE

PROPOXYPHENE

PROPOXYPHENE NAPSYLATE

PROPRANOLOL

PROPYLIODONE

PROPYLTHIOURACIL

PROTAMINE

PROTEASE)

PROTEIN HYDROLYSATE

PROTIRELIN

PROTOKYLOL

PROTRIPTYLINE

PRUCALOPRIDE SUCCINATE

PSEUDOEPHEDRINE

PSEUDOEPHEDRINE POLISTIREX

PURIFIED WATER

PYRAZINAMIDE

PYRETHRINS

PYRIDOSTIGMINE BROMIDE

PYRIDOXINE

PYRILAMINE

PYRIMETHAMINE

PYRITHIONE ZINC

PYRVINIUM PAMOATE

QUAZEPAM

QUETIAPINE FUMARATE

QUINAPRIL

QUINESTROL

QUINETHAZONE

QUINIDINE

QUINIDINE GLUCONATE

QUINIDINE POLYGALACTURONATE

QUININE

QUINUPRISTIN

RABEPRAZOLE

RADIUM RA-223 DICHLORIDE

RALOXIFENE

RALTEGRAVIR

RALTEGRAVIR POTASSIUM

RAMELTEON

RAMIPRIL

RAMUCIRUMAB

RANIBIZUMAB

RANIBIZUMAB-EQRN

RANIBIZUMAB-NUNA

RANITIDINE

RANITIDINE BISMUTH

RANOLAZINE

RAPACURONIUM BROMIDE

RASAGILINE MESYLATE

RASBURICASE

RAUWOLFIA SERPENTINA ROOT

RAVULIZUMAB-CWVZ

RAXIBACUMAB

REGADENOSON

REGORAFENIB

RELATLIMAB-RMBW

RELEBACTAM

RELUGOLIX

REMDESIVIR

REMIFENTANIL

REMIMAZOLAM BESYLATE

REPAGLINIDE

REPOSITORY CORTICOTROPIN

RESCINNAMINE

RESERPINE

RESLIZUMAB

RETAPAMULIN

RETEPLASE

RETIFANLIMAB-DLWR

REVEFENACIN

REZAFUNGIN

RIBAVIRIN

RIBOCICLIB SUCCINATE

RIBOFLAVIN

RIBOFLAVIN 5'-PHOSPHATE

RIFABUTIN

RIFAMPIN

RIFAMYCIN

RIFAPENTINE

RIFAXIMIN

RILONACEPT

RILPIVIRINE

RILUZOLE

RIMANTADINE

RIMEGEPANT

RIMEXOLONE

RIOCIGUAT

RIPRETINIB

RISANKIZUMAB-RZAA

RISDIPLAM

RISEDRONATE

RISPERIDONE

RITODRINE

RITONAVIR

RITUXIMAB

RITUXIMAB-ABBS

RITUXIMAB-ARRX

RITUXIMAB-PVVR

RIVAROXABAN

RIVASTIGMINE

RIVASTIGMINE TARTRATE

RIZATRIPTAN

RIZATRIPTAN BENZOATE

ROCURONIUM BROMIDE

ROFECOXIB

ROFLUMILAST

ROLAPITANT

ROMIDEPSIN

ROMIPLOSTIM

ROMOSOZUMAB-AQQG

ROPEGINTERFERON ALFA-2B-NJFT

ROPINIROLE

ROPIVACAINE

ROSE BENGAL I-131

ROSIGLITAZONE

ROSUVASTATIN

ROSUVASTATIN ZINC

ROTIGOTINE

RUBIDIUM RB-82

RUCAPARIB CAMSYLATE

RUFINAMIDE

RUXOLITINIB

SACITUZUMAB GOVITECAN-HZIY

SACROSIDASE

SACUBITRIL

SAFFLOWER OIL

SAFINAMIDE

SAFINAMIDE MESYLATE

SALMETEROL XINAFOATE

SAMARIUM SM-153 LEXIDRONAM PENTASODIUM

SAMIDORPHAN L-MALATE

SAPROPTERIN DIHYDROCHLORIDE

SAQUINAVIR

SAQUINAVIR MESYLATE

SARALASIN

SARECYCLINE

SARGRAMOSTIM

SARILUMAB

SATRALIZUMAB

SAXAGLIPTIN

SCOPOLAMINE

SEBELIPASE ALFA

SECNIDAZOLE

SECOBARBITAL

SECRETIN

SECRETIN SYNTHETIC HUMAN

SECRETIN SYNTHETIC PORCINE

SECUKINUMAB

SEGESTERONE

SELEGILINE

SELENIOUS ACID

SELENIUM SULFIDE

SELENOMETHIONINE SE-75

SELEXIPAG

SELINEXOR

SELPERCATINIB

SELUMETINIB

SEMAGLUTIDE

SERDEXMETHYLPHENIDATE

SERMORELIN

SERTACONAZOLE NITRATE

SERTRALINE

SETMELANOTIDE

SEVELAMER

SEVELAMER CARBONATE

SEVOFLURANE

SIBUTRAMINE

SILDENAFIL

SILODOSIN

SILTUXIMAB

SILVER SULFADIAZINE

SIMEPREVIR

SIMETHICONE

SIMETHICONE-CELLULOSE

SIMVASTATIN

SINCALIDE

SINECATECHINS

SIPONIMOD FUMARIC ACID

SIROLIMUS

SITAGLIPTIN

SITAGLIPTIN 

SODIUM

SODIUM ANHYDROUS

SODIUM ASCORBATE

SODIUM BENZOATE

SODIUM BICARBONATE

SODIUM CARBONATE

SODIUM CHROMATE CR-51

SODIUM FLUORIDE

SODIUM FLUORIDE F-18

SODIUM GLUCONATE

SODIUM GLYCEROPHOSPHATE

SODIUM IODIDE I-123

SODIUM IODIDE I-131

SODIUM LACTATE

SODIUM MONOFLUOROPHOSPHATE

SODIUM NITRITE

SODIUM NITROPRUSSIDE

SODIUM OXYBATE

SODIUM P-32

SODIUM PHENYLACETATE

SODIUM PHENYLBUTYRATE

SODIUM PICOSULFATE

SODIUM POLYSTYRENE SULFONATE

SODIUM SUCCINATE

SODIUM TETRADECYL

SODIUM THIOSULFATE

SODIUM ZIRCONIUM CYCLOSILICATE

SOFOSBUVIR

SOLIFENACIN SUCCINATE

SOLRIAMFETOL

SOMAPACITAN-BECO

SOMATROPIN

SOMATROPIN [rDNA origin]

SOMATROPIN RECOMBINANT

SONIDEGIB

SORAFENIB TOSYLATE

SORBITOL

SOTALOL

SOTORASIB

SOYBEAN OIL

SPARFLOXACIN

SPARSENTAN

SPECTINOMYCIN

SPESOLIMAB-SBZO

SPINOSAD

SPIRAPRIL

SPIRONOLACTONE

STANOZOLOL

STAVUDINE

STERILE WATER

STERILE WATER FOR INJECTION

STERILE WATER FOR IRRIGATION

STIRIPENTOL

STREPTOMYCIN

STREPTOZOCIN

STRONTIUM SR-89

SUCCIMER

SUCCINYLCHOLINE

SUCRALFATE

SUFENTANIL

SUGAMMADEX

SULBACTAM

SULCONAZOLE NITRATE

SULFACETAMIDE

SULFACYTINE

SULFADIAZINE

SULFADOXINE

SULFAMERAZINE

SULFAMETER

SULFAMETHAZINE)

SULFAMETHIZOLE

SULFAMETHOXAZOLE

SULFANILAMIDE

SULFAPHENAZOLE

SULFAPYRIDINE

SULFASALAZINE

SULFASALAZINE 

SULFATHIAZOLE)

SULFINPYRAZONE

SULFISOXAZOLE

SULFISOXAZOLE ACETYL

SULFISOXAZOLE DIOLAMINE

SULFOXONE

SULFUR

SULFUR HEXAFLUORIDE LIPID-TYPE A MICROSPHERES

SULINDAC

SUMATRIPTAN

SUMATRIPTAN SUCCINATE

SUNITINIB

SUPROFEN

SUTILAINS

SUTIMLIMAB-JOME

SUVOREXANT

T3)

TACRINE

TACROLIMUS

TADALAFIL

TAFAMIDIS

TAFAMIDIS MEGLUMINE

TAFASITAMAB-CXIX

TAFENOQUINE SUCCINATE

TAFLUPROST

TAGRAXOFUSP-ERZS

TALAZOPARIB TOSYLATE

TALBUTAL

TALC

TALIGLUCERASE ALFA

TAMOXIFEN

TAMSULOSIN

TANNIC ACID

TAPENTADOL

TAPINAROF

TARTARIC ACID

TASIMELTEON

TAURURSODIOL

TAVABOROLE

TAZAROTENE

TAZEMETOSTAT HYDROBROMIDE

TAZOBACTAM

TBO-FILGRASTIM

TEBENTAFUSP-TEBN

TECHNETIUM TC-99M ALBUMIN AGGREGATED KIT

TECHNETIUM TC-99M ALBUMIN COLLOID KIT

TECHNETIUM TC-99M APCITIDE

TECHNETIUM TC-99M BICISATE KIT

TECHNETIUM TC-99M DEPREOTIDE

TECHNETIUM TC-99M DISOFENIN KIT

TECHNETIUM TC-99M ETIDRONATE KIT

TECHNETIUM TC-99M EXAMETAZIME KIT

TECHNETIUM TC-99M FERPENTETATE KIT

TECHNETIUM TC-99M GLUCEPTATE KIT

TECHNETIUM TC-99M LIDOFENIN KIT

TECHNETIUM TC-99M MEBROFENIN KIT

TECHNETIUM TC-99M MEDRONATE

TECHNETIUM TC-99M MEDRONATE KIT

TECHNETIUM TC-99M MERTIATIDE KIT

TECHNETIUM TC-99M OXIDRONATE KIT

TECHNETIUM TC-99M PENTETATE KIT

TECHNETIUM TC-99M PERTECHNETATE

TECHNETIUM TC-99M PERTECHNETATE GENERATOR

TECHNETIUM TC-99M POLYPHOSPHATE KIT

TECHNETIUM TC-99M PYRO/TRIMETA

TECHNETIUM TC-99M PYROPHOSPHATE KIT

TECHNETIUM TC-99M RED BLOOD CELL KIT

TECHNETIUM TC-99M SESTAMIBI KIT

TECHNETIUM TC-99M SUCCIMER

TECHNETIUM TC-99M SUCCIMER KIT

TECHNETIUM TC-99M SULFUR COLLOID

TECHNETIUM TC-99M SULFUR COLLOID KIT

TECHNETIUM TC-99M TEBOROXIME KIT

TECHNETIUM TC-99M TETROFOSMIN KIT

TECHNETIUM TC-99M TILMANOCEPT

TECHNETIUM TC99M ALBUMIN AGGREGATED

TECLISTAMAB-CQYV

TECOVIRIMAT

TEDIZOLID

TEDUGLUTIDE RECOMBINANT

TEGASEROD

TELAPREVIR

TELAVANCIN

TELBIVUDINE

TELITHROMYCIN

TELMISARTAN

TELOTRISTAT ETIPRATE

TEMAZEPAM

TEMOZOLOMIDE

TEMSIROLIMUS

TENAPANOR

TENECTEPLASE

TENIPOSIDE

TENOFOVIR

TENOFOVIR ALAFENAMIDE

TENOFOVIR ALAFENAMIDE FUMARATE

TENOFOVIR DISOPROXIL FUMARATE

TEPLIZUMAB-MZWV

TEPOTINIB

TEPROTUMUMAB-TRBW

TERAZOSIN

TERBINAFINE

TERBUTALINE

TERCONAZOLE

TERIFLUNOMIDE

TERIPARATIDE

TERLIPRESSIN

TESAMORELIN

TESTOLACTONE

TESTOSTERONE

TESTOSTERONE CYPIONATE

TESTOSTERONE ENANTHATE

TESTOSTERONE PROPIONATE

TESTOSTERONE UNDECANOATE

TETRABENAZINE

TETRACAINE

TETRACYCLINE

TETRAHYDROZOLINE

TEZACAFTOR

TEZEPELUMAB-EKKO

THALIDOMIDE

THALLOUS TL-201

THEOPHYLLINE

THIABENDAZOLE

THIAMINE

THIAMYLAL

THIETHYLPERAZINE

THIOGUANINE

THIOPENTAL

THIORIDAZINE

THIOTEPA

THIOTHIXENE

THONZONIUM BROMIDE

THYROTROPIN ALFA

TIAGABINE

TICAGRELOR

TICARCILLIN DISODIUM

TICLOPIDINE

TIGECYCLINE

TILDRAKIZUMAB-ASMN

TILUDRONATE DISODIUM

TIMOLOL

TINIDAZOLE

TINZAPARIN

TIOCONAZOLE

TIOPRONIN

TIOTROPIUM BROMIDE

TIPIRACIL

TIPRANAVIR

TIRBANIBULIN

TIROFIBAN

TIRZEPATIDE

TISOTUMAB VEDOTIN-TFTV

TITANIUM DIOXIDE

TIVOZANIB

TIZANIDINE

TOBRAMYCIN

TOCAINIDE

TOCILIZUMAB

TOCOPHEROL

Tofacitinib

TOLAZAMIDE

TOLAZOLINE

TOLBUTAMIDE

TOLCAPONE

TOLMETIN

TOLTERODINE TARTRATE

TOLVAPTAN

TOPIRAMATE

TOPOTECAN

TOREMIFENE

TORSEMIDE

TRABECTEDIN

TRALOKINUMAB

TRAMADOL

TRAMETINIB

TRAMETINIB DIMETHYL SULFOXIDE

TRANDOLAPRIL

TRANEXAMIC ACID

TRANYLCYPROMINE

TRASTUZUMAB

TRASTUZUMAB-ANNS

TRASTUZUMAB-DKST

TRASTUZUMAB-DTTB

TRASTUZUMAB-PKRB

TRASTUZUMAB-QYYP

TRAVOPROST

TRAZODONE

TREMELIMUMAB-ACTL

TREMELIMUMAB-ACTL  

TREPROSTINIL

TREPROSTINIL DIOLAMINE

TRETINOIN

TRIAMCINOLONE

TRIAMCINOLONE ACETONIDE

TRIAMCINOLONE DIACETATE

TRIAMCINOLONE HEXACETONIDE

TRIAMTERENE

TRIAZOLAM

TRICHLORMETHIAZIDE

TRICLABENDAZOLE

TRICLOFOS

TRICLOSAN

TRIDIHEXETHYL

TRIENTINE

TRIENTINE TETRAHYDROCHLORIDE

TRIFAROTENE

TRIFLUOPERAZINE

TRIFLUPROMAZINE

TRIFLURIDINE

TRIHEPTANOIN

TRIHEXYPHENIDYL

TRILACICLIB DIHYDROCHLORIDE

TRILOSTANE

TRIMEPRAZINE TARTRATE

TRIMETHADIONE

TRIMETHAPHAN CAMSYLATE

TRIMETHOBENZAMIDE

TRIMETHOPRIM

TRIMETREXATE GLUCURONATE

TRIMIPRAMINE

TRIOXSALEN

TRIPELENNAMINE

TRIPLE SULFA (SULFABENZAMIDE

TRIPROLIDINE

TRIPTORELIN PAMOATE

TRISULFAPYRIMIDINES (SULFADIAZINE

TROFINETIDE

TROGLITAZONE

TROLAMINE POLYPEPTIDE OLEATE CONDENSATE

TROLEANDOMYCIN

TROMETHAMINE

TROPICAMIDE

TROSPIUM

TROVAFLOXACIN MESYLATE

TRYPAN BLUE

TUBOCURARINE

TUCATINIB

TYLOXAPOL

TYROPANOATE

TYROSINE

UBLITUXIMAB-XIIY

UBROGEPANT

ULIPRISTAL

ULTRAMICROCRYSTALLINE

ULTRAMICROSIZE

UMBRALISIB TOSYLATE

UMECLIDINIUM BROMIDE

UNDECOYLIUM IODINE COMPLEX

UNOPROSTONE ISOPROPYL

UPADACITINIB

URACIL MUSTARD

UREA

UREA C-13

URIDINE TRIACETATE

UROFOLLITROPIN

UROKINASE

URSODIOL

USTEKINUMAB

VABORBACTAM

VALACYCLOVIR

VALBENAZINE

VALBENAZINE TOSYLATE

VALDECOXIB

VALGANCICLOVIR

VALPROATE

VALPROIC ACID

VALRUBICIN

VALSARTAN

VANCOMYCIN

VANDETANIB

VARDENAFIL

VARENICLINE

VARENICLINE TARTRATE

VASOPRESSIN

VASOPRESSIN TANNATE

VECURONIUM BROMIDE

VEDOLIZUMAB

VELAGLUCERASE ALFA

VELMANASE ALFA-TYCV

VELPATASVIR

VEMURAFENIB

VENETOCLAX

VENLAFAXINE

VENLAFAXINE BESYLATE

VERAPAMIL

VERARD

VERATRUM VIRIDE ROOT

VERICIGUAT

VERTEPORFIN

VESTRONIDASE ALFA-VJBK

VIBEGRON

VIDARABINE

VIGABATRIN

VILANTEROL TRIFENATATE

VILAZODONE

VILOXAZINE

VILTOLARSEN

VINBLASTINE

VINCRISTINE

VINORELBINE TARTRATE

VIOMYCIN

VISMODEGIB

VITAMIN A

VITAMIN A PALMITATE

VITAMIN E

VITAMIN K

VOCLOSPORIN

VONOPRAZAN FUMARATE

VORAPAXAR

VORICONAZOLE

VORINOSTAT

VORTIOXETINE

VORTIOXETINE HYDROBROMIDE

VOSORITIDE

VOXELOTOR

VOXILAPREVIR

VUTRISIRAN

WARFARIN

WARFARIN POTASSIUM

WHITE PETROLATUM

XENON XE-127

XENON XE-129 HYPERPOLARIZED

XENON XE-133

XYLOSE

ZAFIRLUKAST

ZALCITABINE

ZALEPLON

ZANAMIVIR

ZANUBRUTINIB

ZAVEGEPANT

ZICONOTIDE

Zidovudine

ZILEUTON

ZINC

ZINC OXIDE

ZIPRASIDONE

ZIPRASIDONE MESYLATE

ZIV-AFLIBERCEPT

ZOLEDRONIC ACID

ZOLMITRIPTAN

ZOLPIDEM TARTRATE

ZONISAMIDE
